# Supplementary material for: Telecoupled urban demand from West African cities causes social-ecological land use transformation in Saharan oases
Source: PLoS One. 2023 Sep 8;18(9):e0289694. doi: 10.1371/journal.pone.0289694 (PMC10490980; doi:10.1371/journal.pone.0289694)
Supplement: S1 Table — Quantities of onion, garlic and potato registered at the storage facility of Tokadi from May 2020 to May 2022. (XLSX) [file pone.0289694.s001.xlsx]

## Sheet: 20-21
MAGAZIN TOKADI 05/2020-05/2021
NUMBER	DATE	CROP	QUANTITY (BAG)	PRODUCER/FARMER	VILLAGE	QUANTITY (KG/BAG)	QUANTITY (TONS/BAG)
		POTATOE	43	elh hamadalher	AOUKADÉDÉ	2580	2.58
		ONION	6	elh hamadalher	AOUKADÉDÉ	240	0.24
		POTATOE	21	idrissa	AOUKADÉDÉ	1260	1.26
		GARLIC	8	idrissa	AOUKADÉDÉ	560	0.56
		POTATOE	27	mouhamed	KOKAI	1620	1.62
		GARLIC	3	mouhamed	KOKAI	210	0.21
		POTATOE	50	adam	BAGZAN AMAS	3000	3
		POTATOE	10	elh boubacar	BAGZAN AMAS	600	0.6
		POTATOE	43	assaghit	BAGZAN AMAS	2580	2.58
		GARLIC	7	ihya	BAGZAN AMAS	490	0.49
		GARLIC	21	elh boubacar	BAGZAN AMAS	1470	1.47
		GARLIC	23	mohamed	BAGZAN AMAS	1610	1.61
		GARLIC	43	elh ghabdoul	BAGZAN AMAS	3010	3.01
		POTATOE	25	elh ghabdoul	BAGZAN AMAS	1500	1.5
		GARLIC	7	andi	AMÉRIGUE	490	0.49
		POTATOE	29	andi	AMÉRIGUE	1740	1.74
		POTATOE	24	anasera	AMÉRIGUE	1440	1.44
		POTATOE	100	petit	BAGZAN AMAS	6000	6
		GARLIC	50	petit	BAGZAN AMAS	3500	3.5
		POTATOE	77	moussa	TASSESSAT	4620	4.62
		GARLIC	23	moussa	TASSESSAT	1610	1.61
		POTATOE	46	gontou	BAGZAN AMAS	2760	2.76
		GARLIC	25	elh ismaghil	BAGZAN AMAS	1750	1.75
		POTATOE	100	hamidiya	BAGZAN AMAS	6000	6
		GARLIC	59	petit	BAGZAN AMAS	4130	4.13
		POTATOE	31	elh ghoumour	EMALAWLÉ	1860	1.86
		GARLIC	46	elh ghoumour	EMALAWLÉ	3220	3.22
		ONION	5	elh ghoumour	EMALAWLÉ	200	0.2
		POTATOE	26	elh rhissa	EMALAWLÉ	1560	1.56
		GARLIC	19	elh rhissa	EMALAWLÉ	1330	1.33
		POTATOE	11	hamidiya	BAGZAN AMAS	660	0.66
		GARLIC	18	hamidiya	BAGZAN AMAS	1260	1.26
		GARLIC	23	elh ahayo	BAGZAN AMAS	1610	1.61
		POTATOE	108	ahmadou	BAGZAN AMAS	6480	6.48
		GARLIC	29	ahmadou	BAGZAN AMAS	2030	2.03
		POTATOE	52	tafa	BAGZAN AMAS	3120	3.12
		GARLIC	6	tafa	BAGZAN AMAS	420	0.42
		GARLIC	23	aghali	BAGZAN AMAS	1610	1.61
		GARLIC	20	abika	BAGZAN AMAS	1400	1.4
		GARLIC	10	elh ahayo	BAGZAN AMAS	700	0.7
		GARLIC	14	abillen	BAGZAN AMAS	980	0.98
		GARLIC	30	alfa	BAGZAN AMAS	2100	2.1
		GARLIC	20	aghali	BAGZAN AMAS	1400	1.4
		GARLIC	10	ghoumoura	BAGZAN AMAS	700	0.7
		GARLIC	20	elh kalla	BAGZAN AMAS	1400	1.4
		POTATOE	65	ahmad	BAGZAN AMAS	3900	3.9
		POTATOE	54	saidi	BAGZAN AMAS	3240	3.24
		POTATOE	33	abilen	BAGZAN AMAS	1980	1.98
		POTATOE	15	elh abalou	BAGZAN AMAS	900	0.9
		POTATOE	24	abika	BAGZAN AMAS	1440	1.44
		POTATOE	30	ilyasse	AOUKADÉDÉ	1800	1.8
		POTATOE	29	azuri	AOUKADÉDÉ	1740	1.74
		GARLIC	143	moussa	BAGZAN AMAS	10010	10.01
		POTATOE	86	assaghide	TASSESSAT	5160	5.16
		GARLIC	2	assaghide	TASSESSAT	140	0.14
		GARLIC	31	oussmane	TASSESSAT	2170	2.17
		GARLIC	20	moussa	TASSESSAT	1400	1.4
		GARLIC	18	moussa saka	TASSESSAT	1260	1.26
		POTATOE	23	elh ismaghil	BAGZAN AMAS	1380	1.38
		GARLIC	79	elh ismaghil	BAGZAN AMAS	5530	5.53
		POTATOE	21	alhassane hamate	AOUKADÉDÉ	1260	1.26
		GARLIC	5	alhassane hamate	AOUKADÉDÉ	350	0.35
		POTATOE	57	elh hamadan	AOUKADÉDÉ	3420	3.42
		GARLIC	200	harouna	EGHARGHAR	14000	14
		POTATOE	56	siliman	BAGZAN AMAS	3360	3.36
		GARLIC	62	harouna	BAGZAN AMAS	4340	4.34
		GARLIC	18	alhadari	BAGZAN AMAS	1260	1.26
		POTATOE	32	elh kalla	BAGZAN AMAS	1920	1.92
		GARLIC	115	elh oga	BAGZAN AMAS	8050	8.05
		GARLIC	52	elh boubacar	BAGZAN AMAS	3640	3.64
		POTATOE	72	salle	BAGZAN AMAS	4320	4.32
		POTATOE	58	kouchten	BAGZAN AMAS	3480	3.48
		GARLIC	20	elh ahayo	BAGZAN AMAS	1400	1.4
		GARLIC	11	bikri	BAGZAN AMAS	770	0.77
		GARLIC	13	alkassou	TASSESSAT	910	0.91
		POTATOE	21	ghabdoulla	TASSESSAT	1260	1.26
		GARLIC	2	ghabdoulla	TASSESSAT	140	0.14
		POTATOE	4	ounoussa	TASSESSAT	240	0.24
		POTATOE	89	elh alghabide	BAGZAN AMAS	5340	5.34
		POTATOE	23	adam	AMÉRIGUE	1380	1.38
		POTATOE	34	billa	AOUKADÉDÉ	2040	2.04
		POTATOE	28	tafa	BAGZAN AMAS	1680	1.68
		GARLIC	24	adam	TASSESSAT	1680	1.68
		GARLIC	46	djibrill	TASSESSAT	3220	3.22
		GARLIC	37	elhajitat	TASSESSAT	2590	2.59
		GARLIC	25	boubacar	BAGZAN AMAS	1750	1.75
		GARLIC	14	amoun	BAGZAN AMAS	980	0.98
		GARLIC	23	jibbi	BAGZAN AMAS	1610	1.61
		POTATOE	23	kallo	AMÉRIGUE	1380	1.38
		GARLIC	12	kallo	AMÉRIGUE	840	0.84
		POTATOE	27	chatchakan	AOUKADÉDÉ	1620	1.62
		GARLIC	23	chatchakan	AOUKADÉDÉ	1610	1.61
		POTATOE	27	elh yakouba	AOUKADÉDÉ	1620	1.62
		GARLIC	4	elh yakouba	AOUKADÉDÉ	280	0.28
		POTATOE	32	salouhou	AOUKADÉDÉ	1920	1.92
		GARLIC	3	salouhou	AOUKADÉDÉ	210	0.21
		GARLIC	41	petit	BAGZAN AMAS	2870	2.87
		POTATOE	23	kallo	AMÉRIGUE	1380	1.38
		GARLIC	12	kallo	AMÉRIGUE	840	0.84
		POTATOE	80	ahmad	BAGZAN AMAS	4800	4.8
		POTATOE	150	houden	BAGZAN AMAS	9000	9
		GARLIC	11	elh boubacar	BAGZAN AMAS	770	0.77
		POTATOE	31	elh hamadan	BAGZAN AMAS	1860	1.86
		POTATOE	35	elh tafa	BAGZAN AMAS	2100	2.1
		GARLIC	34	abda	TASSESSAT	2380	2.38
		ONION	46	abda	TASSESSAT	1840	1.84
		GARLIC	36	bahi	BAGZAN AMAS	2520	2.52
		GARLIC	7	banne	BAGZAN AMAS	490	0.49
		GARLIC	26	ogha	BAGZAN AMAS	1820	1.82
		GARLIC	12	dogo	BAGZAN AMAS	840	0.84
		GARLIC	49	mouhamed	BAGZAN AMAS	3430	3.43
		POTATOE	30	djibrill	BAGZAN AMAS	1800	1.8
		POTATOE	5	achtaban	BAGZAN AMAS	300	0.3
		GARLIC	40	achtaban	BAGZAN AMAS	2800	2.8
		POTATOE	105	jillo	BAGZAN AMAS	6300	6.3
		POTATOE	31	hatta	TASSESSAT	1860	1.86
		POTATOE	29	alkassou	TASSESSAT	1740	1.74
		GARLIC	21	elh boubacar	BAGZAN AMAS	1470	1.47
		GARLIC	1	elh ghabdoulla	BAGZAN AMAS	70	0.07
		GARLIC	10	ibra	BAGZAN AMAS	700	0.7
		GARLIC	10	moussa	TASSESSAT	700	0.7
		POTATOE	76	adamouna	BAGZAN AMAS	4560	4.56
		POTATOE	32	elh boubacar	BAGZAN AMAS	1920	1.92
		POTATOE	50	elh illy	BAGZAN AMAS	3000	3
		POTATOE	37	hassana	BAGZAN AMAS	2220	2.22
		GARLIC	20	hamida	BAGZAN AMAS	1400	1.4
		GARLIC	47	salley	AOUKADÉDÉ	3290	3.29
		GARLIC	24	elh ghabdoulla	BAGZAN AMAS	1680	1.68
		POTATOE	19	abda	TASSESSAT	1140	1.14
		GARLIC	16	djibrill	BAGZAN AMAS	1120	1.12
		ONION	148	soces		5920	5.92
		POTATOE	34	abdo	EMALAWLÉ	2040	2.04
		GARLIC	24	abdo	EMALAWLÉ	1680	1.68
		POTATOE	65	moussa	BAGZAN AMAS	3900	3.9
		GARLIC	26	moussa	BAGZAN AMAS	1820	1.82
		POTATOE	39	abdo	EMALAWLÉ	2340	2.34
		POTATOE	21	alghabide	BAGZAN AMAS	1260	1.26
		GARLIC	22	bauka	BAGZAN AMAS	1540	1.54
		ONION	99	zakarya	BAGZAN AMAS	3960	3.96
		ONION	62	adam	BAGZAN AMAS	2480	2.48
		GARLIC	24	adam	BAGZAN AMAS	1680	1.68
		POTATOE	58	mohamed	BAGZAN AMAS	3480	3.48
		GARLIC	25	alik	BAGZAN AMAS	1750	1.75
		POTATOE	71	elh ghaboulla	BAGZAN AMAS	4260	4.26
		POTATOE	10	moussa	BAGZAN AMAS	600	0.6
		GARLIC	11	elh boubacar	BAGZAN AMAS	770	0.77
		POTATOE	99	ihya	TASSESSAT	5940	5.94
		POTATOE	14	ahmad	TASSESSAT	840	0.84
		GARLIC	14	ahmad	TASSESSAT	980	0.98
		POTATOE	55	elh boubacar	BAGZAN AMAS	3300	3.3
		POTATOE	18	ghouteri	BAGZAN AMAS	1080	1.08
		GARLIC	4	ghouteri	BAGZAN AMAS	280	0.28
		POTATOE	29	noussa	BAGZAN AMAS	1740	1.74
		GARLIC	2	noussa	BAGZAN AMAS	140	0.14
		POTATOE	13	adam	BAGZAN AMAS	780	0.78
		GARLIC	8	adam	BAGZAN AMAS	560	0.56
		POTATOE	20	idrissa	BAGZAN AMAS	1200	1.2
		POTATOE	12	elh adam	BAGZAN AMAS	720	0.72
		GARLIC	2	elh adam	BAGZAN AMAS	140	0.14
		POTATOE	63	elh ghabdoulla	BAGZAN AMAS	3780	3.78
		POTATOE	55	goumanna	BAGZAN AMAS	3300	3.3
		POTATOE	21	alghaditat	TASSESSAT	1260	1.26
		GARLIC	8	alkassou	TASSESSAT	560	0.56
		GARLIC	177	achmadou	BAGZAN AMAS	12390	12.39
		POTATOE	66	mohamed	BAGZAN AMAS	3960	3.96
		POTATOE	38	alhousseini	BAGZAN AMAS	2280	2.28
		GARLIC	35	alhousseini	BAGZAN AMAS	2450	2.45
		POTATOE	14	mohamed	BAGZAN AMAS	840	0.84
		GARLIC	6	mohamed	BAGZAN AMAS	420	0.42
		GARLIC	23	amoumoune	BAGZAN AMAS	1610	1.61
		GARLIC	143	moussa	BAGZAN AMAS	10010	10.01
		POTATOE	36.5	jibba	AMÉRIGUE	2190	2.19
		POTATOE	23	adam	AMÉRIGUE	1380	1.38
		POTATOE	9	dounga	FISKAÏ	540	0.54
		GARLIC	6	dounga	FISKAÏ	420	0.42
		POTATOE	62	gidda	AMÉRIGUE	3720	3.72
		GARLIC	8	gidda	AMÉRIGUE	560	0.56
		GARLIC	15	abadousso	BAGZAN AMAS	1050	1.05
		GARLIC	15	ahmadou	BAGZAN AMAS	1050	1.05
		POTATOE	38	ibra	BAGZAN AMAS	2280	2.28
		POTATOE	8	sadame	BAGZAN AMAS	480	0.48
		GARLIC	2	sadame	BAGZAN AMAS	140	0.14
		POTATOE	9	idrissa	BAGZAN AMAS	540	0.54
		POTATOE	11	mohamed	BAGZAN AMAS	660	0.66
		GARLIC	13	ilyas	BAGZAN AMAS	910	0.91
		POTATOE	96	dilla	BAGZAN AMAS	5760	5.76
		GARLIC	16.5	elh boutta	BAGZAN AMAS	1155	1.155
		POTATOE	99	Elh attaher	BAGZAN AMAS	5940	5.94
		POTATOE	110	Petit	BAGZAN AMAS	6600	6.6
		POTATOE	37	elh alhasane	BAGZAN AMAS	2220	2.22
		GARLIC	21	elh alhasane	BAGZAN AMAS	1470	1.47
		POTATOE	10	elh boubacar	BAGZAN AMAS	600	0.6
		POTATOE	22	elh djibrilla	BAGZAN AMAS	1320	1.32
		GARLIC	16	elh djibrilla	BAGZAN AMAS	1120	1.12
		GARLIC	132	adam	BAGZAN AMAS	9240	9.24
		POTATOE	30	sani	BAGZAN AMAS	1800	1.8
		GARLIC	16	sani	BAGZAN AMAS	1120	1.12
		POTATOE	30	alhouseini	BAGZAN AMAS	1800	1.8
		POTATOE	34	salley	BAGZAN AMAS	2040	2.04
		GARLIC	115	hamidan	BAGZAN AMAS	8050	8.05
		POTATOE	16	akossan	EGHARGHAR	960	0.96
		POTATOE	12	adam	EGHARGHAR	720	0.72
		GARLIC	92	lila	EGHARGHAR	6440	6.44
		GARLIC	53	ahib	EGHARGHAR	3710	3.71
		POTATOE	17	ahmoudou	BAGZAN AMAS	1020	1.02
		POTATOE	29	elh houdan	BAGZAN AMAS	1740	1.74
		GARLIC	87	elh ismaghil	BAGZAN AMAS	6090	6.09
		POTATOE	66	moussa	BAGZAN AMAS	3960	3.96
		GARLIC	45	moussa	BAGZAN AMAS	3150	3.15
		GARLIC	45	adam	BAGZAN AMAS	3150	3.15
		POTATOE	61	adallo	BAGZAN AMAS	3660	3.66
		POTATOE	48	ahmoudou	BAGZAN AMAS	2880	2.88
		GARLIC	2	ahmoudou	BAGZAN AMAS	140	0.14
		POTATOE	15	dilan	BAGZAN AMAS	900	0.9
		POTATOE	18	salle	BAGZAN AMAS	1080	1.08
		GARLIC	11	salle	BAGZAN AMAS	770	0.77
		POTATOE	39	idrissa	BAGZAN AMAS	2340	2.34
		GARLIC	31	elh ghabdoulah	BAGZAN AMAS	2170	2.17
		GARLIC	2	illiass	BAGZAN AMAS	140	0.14
		GARLIC	14	ousmane	BAGZAN AMAS	980	0.98
		GARLIC	21	moussa	BAGZAN AMAS	1470	1.47
		POTATOE	24	elh ghadoul	BAGZAN AMAS	1440	1.44
		POTATOE	10	elh ghadoul	BAGZAN AMAS	600	0.6
		POTATOE	43	alhasane	BAGZAN AMAS	2580	2.58
		POTATOE	17	douttan	BAGZAN AMAS	1020	1.02
		POTATOE	9	elh ismaghil	BAGZAN AMAS	540	0.54
		POTATOE	17	adam	BAGZAN AMAS	1020	1.02
		GARLIC	11.5	adam	BAGZAN AMAS	805	0.805
		POTATOE	95	moussana	AMÉRIGUE	5700	5.7
		POTATOE	61	karimen	AMÉRIGUE	3660	3.66
		GARLIC	12	goumour	AMÉRIGUE	840	0.84
		POTATOE	53	aballa	AMÉRIGUE	3180	3.18
		POTATOE	31	gountou	AMÉRIGUE	1860	1.86
		GARLIC	6	malik	AMÉRIGUE	420	0.42
		POTATOE	14	aduna	AMÉRIGUE	840	0.84
		GARLIC	3	aduna	AMÉRIGUE	210	0.21
		GARLIC	29	elh ghabdoul	BAGZAN AMAS	2030	2.03
		GARLIC	92	harouna	EGHARGHAR	6440	6.44
		GARLIC	23	saley	EGHARGHAR	1610	1.61
		GARLIC	50	nohen	EGHARGHAR	3500	3.5
		POTATOE	64	moussa	TASSESSAT	3840	3.84
		POTATOE	30	ghissa	TASSESSAT	1800	1.8
		GARLIC	5	moussa	TASSESSAT	350	0.35
		POTATOE	5	allatan	TASSESSAT	300	0.3
		GARLIC	145	petit	BAGZAN AMAS	10150	10.15
		ONION	302	elh abddo	EMALAWLÉ	12080	12.08
		POTATOE	12	allatan	BAGZAN AMAS	720	0.72
		GARLIC	7.5	allatan	BAGZAN AMAS	525	0.525
		POTATOE	12	alhadarri	BAGZAN AMAS	720	0.72
		GARLIC	10	alhadarri	BAGZAN AMAS	700	0.7
		POTATOE	12	ounissa	BAGZAN AMAS	720	0.72
		GARLIC	15	moussa	BAGZAN AMAS	1050	1.05
		GARLIC	22	elh ismaghyl	BAGZAN AMAS	1540	1.54
		POTATOE	37	lilla	EGHARGHAR	2220	2.22
		GARLIC	45	elh ismaghyl	BAGZAN AMAS	3150	3.15
		POTATOE	28	petit	BAGZAN AMAS	1680	1.68
		ONION	157	elh illi	BAGZAN AMAS	6280	6.28
		ONION	250	elh hame	AOUKADÉDÉ	10000	10
		POTATOE	77	idrissa	BAGZAN AMAS	4620	4.62
		POTATOE	19	elh tapha	BAGZAN AMAS	1140	1.14
		GARLIC	40	elh boubacar	BAGZAN AMAS	2800	2.8
		POTATOE	27	aghalitan	TASSESSAT	1620	1.62
		GARLIC	5	aghalitan	TASSESSAT	350	0.35
		GARLIC	18	bija	EMALAWLÉ	1260	1.26
		POTATOE	74	abdo	AMÉRIGUE	4440	4.44
		POTATOE	78	djabilla	BAGZAN AMAS	4680	4.68
		GARLIC	3	djabilla	BAGZAN AMAS	210	0.21
		POTATOE	4	sanni	EMALAWLÉ	240	0.24
		POTATOE	20	sanni	EMALAWLÉ	1200	1.2
		POTATOE	125	karimen	AMÉRIGUE	7500	7.5
		POTATOE	28	ahmade	AMÉRIGUE	1680	1.68
		POTATOE	34	moussoutou	AMÉRIGUE	2040	2.04
		ONION	34	ihya	AMÉRIGUE	1360	1.36
		POTATOE	31	salley	TASSESSAT	1860	1.86
		POTATOE	54	annousra	TASSESSAT	3240	3.24
		POTATOE	8	adamoutan	TASSESSAT	480	0.48
		ONION	24	adamoutan	TASSESSAT	960	0.96
		GARLIC	2	adamoutan	TASSESSAT	140	0.14
		POTATOE	12	karime	TASSESSAT	720	0.72
		POTATOE	5.5	mousatan	TASSESSAT	330	0.33
		ONION	87	abillen	EMALAWLÉ	3480	3.48
		POTATOE	32	molal ahmoudou	BAGZAN AMAS	1920	1.92
		POTATOE	8	ibba	BAGZAN AMAS	480	0.48
		ONION	32	ibba	BAGZAN AMAS	1280	1.28
		ONION	32	aballo	BAGZAN AMAS	1280	1.28
		ONION	29	lilla	EGHARGHAR	1160	1.16
		GARLIC	4	elh ismaghil	BAGZAN AMAS	280	0.28
		POTATOE	120	elh ihiya	EMALAWLÉ	7200	7.2
		POTATOE	49	elh hamadalher	AOUKADÉDÉ	2940	2.94
		GARLIC	50	ahmad	EMALAWLÉ	3500	3.5
		POTATOE	47	elh hamidan	BAGZAN AMAS	2820	2.82
		POTATOE	4	malik	EGHARGHAR	240	0.24
		POTATOE	103	alhassan	AOUKADÉDÉ	6180	6.18
		POTATOE	5	elh hamidan	AOUKADÉDÉ	300	0.3
		POTATOE	6	elh ihiya	AOUKADÉDÉ	360	0.36
		POTATOE	27	barré	AKARI	1620	1.62
		POTATOE	55	allatan	BAGZAN AMAS	3300	3.3
		GARLIC	9	elh ghbdoul	BAGZAN AMAS	630	0.63
		GARLIC	2	alakata	EGHARGHAR	140	0.14
		GARLIC	33	aliman	EGHARGHAR	2310	2.31
		GARLIC	42	makou	AMÉRIGUE	2940	2.94
		POTATOE	24	todi	BAGZAN AMAS	1440	1.44
		POTATOE	101	ghafou	BAGZAN AMAS	6060	6.06
		GARLIC	1	alakata	EGHARGHAR	70	0.07
		ONION	348	elh hammé	AOUKADÉDÉ	13920	13.92
		ONION	135	mohamed	AOUKADÉDÉ	5400	5.4
		ONION	84	ihiya	AOUKADÉDÉ	3360	3.36
		ONION	81	elh abdo	EMALAWLÉ	3240	3.24
		ONION	78	jibo	EMALAWLÉ	3120	3.12
		ONION	64	ahmed	EMALAWLÉ	2560	2.56
		ONION	112	salle	EMALAWLÉ	4480	4.48
		ONION	171	ibrah	EMALAWLÉ	6840	6.84
		ONION	32	elh boukari	EMALAWLÉ	1280	1.28
		GARLIC	2	elh boukari	EMALAWLÉ	140	0.14
		ONION	24	idrissa	EMALAWLÉ	960	0.96
		GARLIC	22	idrissa	EMALAWLÉ	1540	1.54
		ONION	94	ammouna	EMALAWLÉ	3760	3.76
		ONION	74	elh ghissa	EMALAWLÉ	2960	2.96
		ONION	111	siliman	EMALAWLÉ	4440	4.44
		ONION	300	douwatta	AOUKADÉDÉ	12000	12
		POTATOE	51	ismaghil	BAGZAN AMAS	3060	3.06
		POTATOE	32	allatan	BAGZAN AMAS	1920	1.92
		POTATOE	24	chiloukan	BAGZAN AMAS	1440	1.44
		GARLIC	33	moussa	EMALAWLÉ	2310	2.31
		GARLIC	28	abda	EMALAWLÉ	1960	1.96
		GARLIC	9	ado	EMALAWLÉ	630	0.63
		GARLIC	16	elh ghabdoul	EGHARGHAR	1120	1.12
		ONION	161	elh illy	BAGZAN AMAS	6440	6.44
		ONION	57	bouni	BAGZAN AMAS	2280	2.28
		POTATOE	39	banllou	BAGZAN AMAS	2340	2.34
		GARLIC	160	tanbame	EMALAWLÉ	11200	11.2
		ONION	139	hamidan	EMALAWLÉ	5560	5.56
		ONION	95	assalih	AOUKADÉDÉ	3800	3.8
		POTATOE	33	dimgar	AKARI	1980	1.98
		POTATOE	41.5	yakouba	AOUKADÉDÉ	2490	2.49
		POTATOE	60	chitanken	EMALAWLÉ	3600	3.6
		POTATOE	23	petit	BAGZAN AMAS	1380	1.38
		POTATOE	12	petit	BAGZAN AMAS	720	0.72
		GARLIC	4	petit	BAGZAN AMAS	280	0.28
		POTATOE	15	salley	EMALAWLÉ	900	0.9
		ONION	4	salley	EMALAWLÉ	160	0.16
		ONION	96	idrissa	AOUKADÉDÉ	3840	3.84
		ONION	123	mouhamed	AOUKADÉDÉ	4920	4.92
		ONION	50	silly	AOUKADÉDÉ	2000	2
		ONION	261	hame	AOUKADÉDÉ	10440	10.44
		ONION	170	abdo	EMALAWLÉ	6800	6.8
		ONION	347	hame	AOUKADÉDÉ	13880	13.88
		ONION	100	kachlakeu	AOUKADÉDÉ	4000	4
		ONION	57	azuri	AOUKADÉDÉ	2280	2.28
		ONION	101	silly	AOUKADÉDÉ	4040	4.04
		ONION	143	salouhou	AOUKADÉDÉ	5720	5.72
		ONION	120	abela	EMALAWLÉ	4800	4.8
		ONION	230	anasera	AMÉRIGUE	9200	9.2
		ONION	280	mohamed	AOUKADÉDÉ	11200	11.2
		ONION	260	moussa	AOUKADÉDÉ	10400	10.4
		ONION	280	illa	BAGZAN AMAS	11200	11.2
		ONION	47	ibra	FISKAÏ	1880	1.88
		ONION	45	boudda	FISKAÏ	1800	1.8
		ONION	104	illa	BAGZAN AMAS	4160	4.16
		ONION	35	elh hamadalher	AOUKADÉDÉ	1400	1.4
		ONION	51	malen	AOUKADÉDÉ	2040	2.04
		ONION	84	elh yakouba	AOUKADÉDÉ	3360	3.36
		ONION	113	hauwatta	AOUKADÉDÉ	4520	4.52
		POTATOE	20	elh boubacar	EMALAWLÉ	1200	1.2
		ONION	248	elh hame	AOUKADÉDÉ	9920	9.92
		ONION	123	salle	EMALAWLÉ	4920	4.92
		ONION	50	gibbo	EMALAWLÉ	2000	2
		POTATOE	90	iba	BAGZAN AMAS	5400	5.4
		POTATOE	29	petit	BAGZAN AMAS	1740	1.74
		POTATOE	28	elh boubacar	BAGZAN AMAS	1680	1.68
		GARLIC	10.5	elh ibidou	BAGZAN AMAS	735	0.735
		GARLIC	5	elh ghabdoulla	BAGZAN AMAS	350	0.35
		ONION	81	salley	EMALAWLÉ	3240	3.24
		ONION	93	ghabdoulla	AOUKADÉDÉ	3720	3.72
		ONION	45	banne	BAGZAN AMAS	1800	1.8
		ONION	52	ibra	BAGZAN AMAS	2080	2.08
		ONION	97	elh ghoumar	AOUKADÉDÉ	3880	3.88
		ONION	70	amma	AOUKADÉDÉ	2800	2.8
		ONION	65	jibi	AOUKADÉDÉ	2600	2.6
		ONION	44	elh illi	BAGZAN AMAS	1760	1.76
		POTATOE	62	darsso	AMÉRIGUE	3720	3.72
		POTATOE	29	adam	AMÉRIGUE	1740	1.74
		GARLIC	3	adam	AMÉRIGUE	210	0.21
		POTATOE	37	hanna	EGHARGHAR	2220	2.22
		GARLIC	87	ahmada	BAGZAN AMAS	6090	6.09
		POTATOE	18	djibrilla	BAGZAN AMAS	1080	1.08
		POTATOE	15	oiga	BAGZAN AMAS	900	0.9
		GARLIC	76	abiliti	EGHARGHAR	5320	5.32
		GARLIC	15	ahmadou	BAGZAN AMAS	1050	1.05
		ONION	87	saidi	BAGZAN AMAS	3480	3.48
		ONION	45	billa	EMALAWLÉ	1800	1.8
		ONION	45	ajabal	AOUKADÉDÉ	1800	1.8
		ONION	46	kouda	BAGZAN AMAS	1840	1.84
		ONION	36	idrissa	BAGZAN AMAS	1440	1.44
		ONION	19	elh boucari	EMALAWLÉ	760	0.76
		ONION	42	oinissa	EMALAWLÉ	1680	1.68
		ONION	32	salihou	AOUKADÉDÉ	1280	1.28
		ONION	58	elh boubacar	EMALAWLÉ	2320	2.32
		ONION	21	bahi	BAGZAN AMAS	840	0.84
		ONION	28	elh ghabdoulla	BAGZAN AMAS	1120	1.12
		GARLIC	2	elh ghabdoulla	BAGZAN AMAS	140	0.14
		ONION	86	garrba	AOUKADÉDÉ	3440	3.44
		ONION	7	idrissa	AOUKADÉDÉ	280	0.28
		ONION	67	adoune	AOUKADÉDÉ	2680	2.68
		ONION	60	salley	EMALAWLÉ	2400	2.4
		ONION	62	alghafete	BAGZAN AMAS	2480	2.48
		ONION	93	elh ahayan	BAGZAN AMAS	3720	3.72
		ONION	64	amoumoune	AOUKADÉDÉ	2560	2.56
		ONION	68	ghabdoulla	AOUKADÉDÉ	2720	2.72
		ONION	45	alhassan	AOUKADÉDÉ	1800	1.8
		ONION	95	assalih	AOUKADÉDÉ	3800	3.8
		ONION	50	hassana	AMÉRIGUE	2000	2
		ONION	58	elh moussa	AMÉRIGUE	2320	2.32
		ONION	148	moussa	AMÉRIGUE	5920	5.92
		ONION	23	elh boubacar	BAGZAN AMAS	920	0.92
		ONION	21	elh	AOUKADÉDÉ	840	0.84
		ONION	24	adoune	AOUKADÉDÉ	960	0.96
		ONION	49	adam	AOUKADÉDÉ	1960	1.96
		ONION	50	sille	AOUKADÉDÉ	2000	2
		ONION	36	ghousmane	AOUKADÉDÉ	1440	1.44
		ONION	100	assaghide	AOUKADÉDÉ	4000	4
		POTATOE	25	elh boubacar	EMALAWLÉ	1500	1.5
		POTATOE	32	ibrahime	BAGZAN AMAS	1920	1.92
		POTATOE	33	abdalla	EMALAWLÉ	1980	1.98
		ONION	19	elh oga	BAGZAN AMAS	760	0.76
		POTATOE	105	elh moussa	AMÉRIGUE	6300	6.3
		ONION	154	illa	BAGZAN AMAS	6160	6.16
		ONION	111	ahmoudou	BAGZAN AMAS	4440	4.44
		ONION	91	balche	EMALAWLÉ	3640	3.64
		ONION	33	adame	AOUKADÉDÉ	1320	1.32
		ONION	111	elh hamadalher	AOUKADÉDÉ	4440	4.44
		POTATOE	12	alhousseini	BAGZAN AMAS	720	0.72
		ONION	14	alhousseini	BAGZAN AMAS	560	0.56
		ONION	45	sadan	BAGZAN AMAS	1800	1.8
		ONION	54	allaten	BAGZAN AMAS	2160	2.16
		ONION	96	elh boubacar	BAGZAN AMAS	3840	3.84
		GARLIC	6	elh boubacar	BAGZAN AMAS	420	0.42
		POTATOE	54	boulla	BAGZAN AMAS	3240	3.24
		GARLIC	4	illi	BAGZAN AMAS	280	0.28
		GARLIC	4	djibrilla	BAGZAN AMAS	280	0.28
		GARLIC	8	elh illi	BAGZAN AMAS	560	0.56
		GARLIC	28	amoumoune	BAGZAN AMAS	1960	1.96
		GARLIC	10	moussana	BAGZAN AMAS	700	0.7
		GARLIC	11	illa	BAGZAN AMAS	770	0.77
		GARLIC	23	anour	BAGZAN AMAS	1610	1.61
		ONION	161	tamoussa	EMALAWLÉ	6440	6.44
		ONION	99	elh rhissa	EMALAWLÉ	3960	3.96
		ONION	14	boubaka	EMALAWLÉ	560	0.56
		ONION	5	wade	EMALAWLÉ	200	0.2
		ONION	114	elh boukari	AOUKADÉDÉ	4560	4.56
		ONION	43	ahmad	EMALAWLÉ	1720	1.72
		ONION	35	aghali	AOUKADÉDÉ	1400	1.4
		ONION	20	banne	BAGZAN AMAS	800	0.8
		ONION	75	silly	AOUKADÉDÉ	3000	3
		ONION	219	djabir	EGHARGHAR	8760	8.76
		ONION	51	abilla	BAGZAN AMAS	2040	2.04
		ONION	260	alhassan	AOUKADÉDÉ	10400	10.4
		ONION	270	malan ghabdoulla	AOUKADÉDÉ	10800	10.8
		ONION	119	kosstan	AOUKADÉDÉ	4760	4.76
		ONION	116	polis	AOUKADÉDÉ	4640	4.64
		ONION	12	malika	AOUKADÉDÉ	480	0.48
		ONION	10	silly	AOUKADÉDÉ	400	0.4
		ONION	19	assalih	AOUKADÉDÉ	760	0.76
		ONION	126	douwata	AOUKADÉDÉ	5040	5.04
		ONION	116	billa	AOUKADÉDÉ	4640	4.64
		ONION	203	elh kalla	BAGZAN AMAS	8120	8.12
		ONION	21	elh tafa	BAGZAN AMAS	840	0.84
		ONION	18	elh doulla	BAGZAN AMAS	720	0.72
		ONION	15	mammam	KOKAI	600	0.6
		ONION	10	elh dilla	BAGZAN AMAS	400	0.4
		ONION	127	oga	BAGZAN AMAS	5080	5.08
		ONION	95	mohamed	BAGZAN AMAS	3800	3.8
		ONION	46	elh boubacar	BAGZAN AMAS	1840	1.84
		ONION	133	elh illi	BAGZAN AMAS	5320	5.32
		ONION	28	malan ghabdoulla	AOUKADÉDÉ	1120	1.12
		ONION	28	billa	AOUKADÉDÉ	1120	1.12
		ONION	60	moussa	AOUKADÉDÉ	2400	2.4
		ONION	68	abdoulla	BAGZAN AMAS	2720	2.72
		ONION	229	abilla	BAGZAN AMAS	9160	9.16
		POTATOE	7	oga	BAGZAN AMAS	420	0.42
		POTATOE	45	abdalla	BAGZAN AMAS	2700	2.7
		POTATOE	8	elh ismaghil	BAGZAN AMAS	480	0.48
		GARLIC	79	elh boubacar	BAGZAN AMAS	5530	5.53
		GARLIC	16	abdalla	BAGZAN AMAS	1120	1.12
		GARLIC	50	ibba	BAGZAN AMAS	3500	3.5
		ONION	64	alhassan	AOUKADÉDÉ	2560	2.56
		ONION	32	adam	AOUKADÉDÉ	1280	1.28
		ONION	37	kader	AOUKADÉDÉ	1480	1.48
		ONION	11	elh hamate	AOUKADÉDÉ	440	0.44
		ONION	32	mohamed	AOUKADÉDÉ	1280	1.28
		ONION	43	hassana	AOUKADÉDÉ	1720	1.72
		ONION	27	saley	EMALAWLÉ	1080	1.08
		ONION	10	katuakan	AOUKADÉDÉ	400	0.4
		ONION	39	ahmoudu	AOUKADÉDÉ	1560	1.56
		ONION	285	silly	AOUKADÉDÉ	11400	11.4
		ONION	200	illi	BAGZAN AMAS	8000	8
		ONION	69	anasserra	AMÉRIGUE	2760	2.76
		ONION	95	bouka	BAGZAN AMAS	3800	3.8
		ONION	74	elh ahayo	BAGZAN AMAS	2960	2.96
		ONION	50	ibrahim	BAGZAN AMAS	2000	2
		ONION	33	aghali	BAGZAN AMAS	1320	1.32
		ONION	68	elh ghabdoulla	BAGZAN AMAS	2720	2.72
		ONION	29	abda	EMALAWLÉ	1160	1.16
		ONION	31	fatoumani	EGHARGHAR	1240	1.24
		ONION	6	ghounissa	AKARI	240	0.24
		ONION	99	bouta	BAGZAN AMAS	3960	3.96
		ONION	14	ahmadou	BAGZAN AMAS	560	0.56
		ONION	18	jido	BAGZAN AMAS	720	0.72
		GARLIC	95	hamida	EMALAWLÉ	6650	6.65
		GARLIC	32	elh houdam	BAGZAN AMAS	2240	2.24
		GARLIC	10	elh ismaghil	BAGZAN AMAS	700	0.7
		GARLIC	10	abddou	EMALAWLÉ	700	0.7
		GARLIC	7.5	ghabdoulla	EMALAWLÉ	525	0.525
		GARLIC	27	elh djibrilla	BAGZAN AMAS	1890	1.89
		ONION	140	hamida	EMALAWLÉ	5600	5.6
		ONION	67	koudam	BAGZAN AMAS	2680	2.68
		ONION	24	iba	BAGZAN AMAS	960	0.96
		ONION	4	ibrahime	BAGZAN AMAS	160	0.16
		ONION	46	ahmade	BAGZAN AMAS	1840	1.84
		ONION	12	bouda	BAGZAN AMAS	480	0.48
		ONION	170	elh ahajo	EMALAWLÉ	6800	6.8
		ONION	44	elh hamadalher	AOUKADÉDÉ	1760	1.76
		ONION	50	siliman	EMALAWLÉ	2000	2
		POTATOE	32	elh ismaghil	BAGZAN AMAS	1920	1.92
		POTATOE	55	elh ghabdoula	BAGZAN AMAS	3300	3.3
		POTATOE	54	hassana	AMÉRIGUE	3240	3.24
		GARLIC	56	elh boukari	EMALAWLÉ	3920	3.92
		ONION	200	salle	EMALAWLÉ	8000	8
		ONION	18	amoumoune	EMALAWLÉ	720	0.72
		ONION	19	siliman	AOUKADÉDÉ	760	0.76
		ONION	18	mouha	BAGZAN AMAS	720	0.72
		GARLIC	2	mouha	BAGZAN AMAS	140	0.14
		ONION	238	bouka	EMALAWLÉ	9520	9.52
		ONION	27	elh akidimen	BAGZAN AMAS	1080	1.08
		ONION	46	hassan ahmandou	KOKAI	1840	1.84
		POTATOE	33	hassan ahmandou	KOKAI	1980	1.98
		ONION	54	moussa	BAGZAN AMAS	2160	2.16
		ONION	100	gibbo	BAGZAN AMAS	4000	4
		POTATOE	8	gibbo	BAGZAN AMAS	480	0.48
		ONION	160	oga	BAGZAN AMAS	6400	6.4
		ONION	18	moussa	BAGZAN AMAS	720	0.72
		ONION	76	elh boutta	BAGZAN AMAS	3040	3.04
		ONION	24	bahi	BAGZAN AMAS	960	0.96
		ONION	15	gibbo	BAGZAN AMAS	600	0.6
		ONION	191	petit	BAGZAN AMAS	7640	7.64
		POTATOE	20	petit	BAGZAN AMAS	1200	1.2
		ONION	98	assaghide	BAGZAN AMAS	3920	3.92
		ONION	18	ihmma	BAGZAN AMAS	720	0.72
		ONION	28	elh boubacar	BAGZAN AMAS	1120	1.12
		ONION	230	elh rhissa	EMALAWLÉ	9200	9.2
		ONION	29	nohou	EMALAWLÉ	1160	1.16
		ONION	77	bouka	BAGZAN AMAS	3080	3.08
		ONION	75	moussoutan	BAGZAN AMAS	3000	3
		ONION	77	elh ahayo	BAGZAN AMAS	3080	3.08
		ONION	48	ahmadou	BAGZAN AMAS	1920	1.92
		ONION	8	mamoune	EMALAWLÉ	320	0.32
		ONION	64	adame	BAGZAN AMAS	2560	2.56
		ONION	28	abikka	BAGZAN AMAS	1120	1.12
		ONION	44	hassana	BAGZAN AMAS	1760	1.76
		ONION	50	amoumoune	BAGZAN AMAS	2000	2
		ONION	87	rhissa	BAGZAN AMAS	3480	3.48
		ONION	22	elh hamablen	BAGZAN AMAS	880	0.88
		ONION	18	amma	BAGZAN AMAS	720	0.72
		ONION	75	ahmade	BAGZAN AMAS	3000	3
		ONION	43	ibra	BAGZAN AMAS	1720	1.72
		ONION	77	elh tafa	BAGZAN AMAS	3080	3.08
		ONION	87	anasserra	AMÉRIGUE	3480	3.48
		ONION	113	ghabdoulla	BAGZAN AMAS	4520	4.52
		ONION	25	hamidiya	BAGZAN AMAS	1000	1
		ONION	2	moussa	BAGZAN AMAS	80	0.08
		ONION	38	azori	AOUKADÉDÉ	1520	1.52
		ONION	97	mouhamed	AOUKADÉDÉ	3880	3.88
		ONION	63	ihma	AOUKADÉDÉ	2520	2.52
		ONION	68	sille	AOUKADÉDÉ	2720	2.72
		ONION	13	isaghide	AOUKADÉDÉ	520	0.52
		POTATOE	31	illiyas	AOUKADÉDÉ	1860	1.86
		POTATOE	26	elh ihya	EMALAWLÉ	1560	1.56
		POTATOE	17	adame	BAGZAN AMAS	1020	1.02
		POTATOE	26	elh hamate	AOUKADÉDÉ	1560	1.56
		GARLIC	6	hassana	BAGZAN AMAS	420	0.42
		GARLIC	13	elh ghabdoulla	BAGZAN AMAS	910	0.91
		GARLIC	3	mouhmouden	BAGZAN AMAS	210	0.21
		GARLIC	10	abouzaide	EGHARGHAR	700	0.7
		GARLIC	14	elh ghoumar	EGHARGHAR	980	0.98
		GARLIC	16	boubacar	BAGZAN AMAS	1120	1.12
		GARLIC	3	elh boukari	EMALAWLÉ	210	0.21
		POTATOE	17	ibza	BAGZAN AMAS	1020	1.02
		ONION	87	bannatte	BAGZAN AMAS	3480	3.48
		ONION	67	abilen	BAGZAN AMAS	2680	2.68
		ONION	50	dilla	AMÉRIGUE	2000	2
		ONION	55	banne	BAGZAN AMAS	2200	2.2
		ONION	23	alhassane	BAGZAN AMAS	920	0.92
		ONION	100	elh kalla	EMALAWLÉ	4000	4
		ONION	84	djabirre	EGHARGHAR	3360	3.36
		POTATOE	131	bikouma	TASSESSAT	7860	7.86
		GARLIC	63	elh rhissa	TASSESSAT	4410	4.41
		POTATOE	48	billa	AOUKADÉDÉ	2880	2.88
		ONION	87	azori	AOUKADÉDÉ	3480	3.48
		ONION	86	elh ghoumar	AOUKADÉDÉ	3440	3.44
		ONION	40	alhassane	AOUKADÉDÉ	1600	1.6
		GARLIC	19	elh ghoumar	AOUKADÉDÉ	1330	1.33
		GARLIC	5	billa	AOUKADÉDÉ	350	0.35
		ONION	42	adame	AOUKADÉDÉ	1680	1.68
		ONION	49	hamman	AOUKADÉDÉ	1960	1.96
		ONION	146	garba	AOUKADÉDÉ	5840	5.84
		ONION	30	ahmade	AOUKADÉDÉ	1200	1.2
		ONION	46	assarit	AOUKADÉDÉ	1840	1.84
		ONION	64	elh aballo	EZEN	2560	2.56
		ONION	30	salle	EMALAWLÉ	1200	1.2
		ONION	25	adame	AOUKADÉDÉ	1000	1
		ONION	14	elh aballo	EZEN	560	0.56
		ONION	15	ghabdoulla	BAGZAN AMAS	600	0.6
		POTATOE	9	ghabdoulla	BAGZAN AMAS	540	0.54
		ONION	50	elh alwilli	AOUKADÉDÉ	2000	2
		ONION	21	ghoumour	AOUKADÉDÉ	840	0.84
		ONION	107	boubacar	AOUKADÉDÉ	4280	4.28
		POTATOE	7	boubacar	AOUKADÉDÉ	420	0.42
		ONION	19	elh tafa	BAGZAN AMAS	760	0.76
		ONION	34	elh ahayon	BAGZAN AMAS	1360	1.36
		ONION	109	elh illi	BAGZAN AMAS	4360	4.36
		ONION	50	salihou	BAGZAN AMAS	2000	2
		ONION	125	idrissa	BAGZAN AMAS	5000	5
		ONION	55	elh djibrilla	BAGZAN AMAS	2200	2.2
		ONION	5	djibrilla	BAGZAN AMAS	200	0.2
		ONION	247	elh hame	AOUKADÉDÉ	9880	9.88
		ONION	81	ghabdoulla	AOUKADÉDÉ	3240	3.24
		ONION	87	kader	AOUKADÉDÉ	3480	3.48
		ONION	107	rhissa	AOUKADÉDÉ	4280	4.28
		ONION	9	adam	AOUKADÉDÉ	360	0.36
		ONION	18	alkassime	EMALAWLÉ	720	0.72
		ONION	25	moussa	EMALAWLÉ	1000	1
		ONION	4	alhousseini	EMALAWLÉ	160	0.16
		ONION	87	yakouba	BAGZAN AMAS	3480	3.48
		ONION	37	malen bachare	BAGZAN AMAS	1480	1.48
		ONION	90	adamou	BAGZAN AMAS	3600	3.6
		ONION	48	mouhamed	BAGZAN AMAS	1920	1.92
		ONION	42	jibbi	AOUKADÉDÉ	1680	1.68
		ONION	57	hamida	EMALAWLÉ	2280	2.28
		ONION	85	oinissa	AOUKADÉDÉ	3400	3.4
		ONION	14	illa	BAGZAN AMAS	560	0.56
		ONION	100	abousaghide	BAGZAN AMAS	4000	4
		ONION	54	sadak	EMALAWLÉ	2160	2.16
		ONION	93	amasserra	AMÉRIGUE	3720	3.72
		ONION	86	idrissa	AMÉRIGUE	3440	3.44
		ONION	125	mouhamed	AMÉRIGUE	5000	5
		ONION	26	elh ismaghil	BAGZAN AMAS	1040	1.04
		POTATOE	8.5	assaghide	AOUKADÉDÉ	510	0.51
		ONION	3	assaghide	AOUKADÉDÉ	120	0.12
		POTATOE	7	abdoulla	EMALAWLÉ	420	0.42
		GARLIC	4	abdoulla	EMALAWLÉ	280	0.28
		GARLIC	40	malen djibrilla	BAGZAN AMAS	2800	2.8
		GARLIC	16	rhissa	EMALAWLÉ	1120	1.12
		GARLIC	19	petit	BAGZAN AMAS	1330	1.33
		ONION	134	elh hauden	BAGZAN AMAS	5360	5.36
		ONION	68	oussmane tafa	BAGZAN AMAS	2720	2.72
		ONION	29	aghali	BAGZAN AMAS	1160	1.16
		ONION	11	tagida	AMÉRIGUE	440	0.44
		ONION	46	sille	AOUKADÉDÉ	1840	1.84
		ONION	26	alhassan	BAGZAN AMAS	1040	1.04
		ONION	19	anasserra	AMÉRIGUE	760	0.76
		ONION	39	lawali	AMÉRIGUE	1560	1.56
		ONION	24	djibrilla	BAGZAN AMAS	960	0.96
		ONION	18	alkotta	EGHARGHAR	720	0.72
		POTATOE	22	jibba	BAGZAN AMAS	1320	1.32
		POTATOE	26	elh ahayou	BAGZAN AMAS	1560	1.56
		POTATOE	59	amade	BAGZAN AMAS	3540	3.54
		GARLIC		alhassan	BAGZAN AMAS	0	0
		POTATOE	3	hawade	TASSESSAT	180	0.18
		GARLIC	12	hawade	TASSESSAT	840	0.84
		GARLIC	13.5	idrissa	BAGZAN AMAS	945	0.945
		GARLIC	13	alkatta	EGHARGHAR	910	0.91
		GARLIC	10.5	moussa	BAGZAN AMAS	735	0.735
		GARLIC	24.5	alhasseini	BAGZAN AMAS	1715	1.715
		GARLIC	17	elh ismaghil	BAGZAN AMAS	1190	1.19
		GARLIC	7	elh ghabdoulla	BAGZAN AMAS	490	0.49
		ONION	101	oussman	AOUKADÉDÉ	4040	4.04
		ONION	73	ounissa	AOUKADÉDÉ	2920	2.92
		ONION	18	moussa gourgou	EMALAWLÉ	720	0.72
		ONION	45	amma	AOUKADÉDÉ	1800	1.8
		ONION	46	baki	BAGZAN AMAS	1840	1.84
		ONION	101	jibba	BAGZAN AMAS	4040	4.04
		ONION	58	silimane adam	BAGZAN AMAS	2320	2.32
		ONION	19	malen djibrilla	BAGZAN AMAS	760	0.76
		ONION	43	elh ghabdoulla	BAGZAN AMAS	1720	1.72
		ONION	16	idrissa	BAGZAN AMAS	640	0.64
		ONION	96	boubacar	BAGZAN AMAS	3840	3.84
		ONION	26	rhissa	EMALAWLÉ	1040	1.04
		ONION	34	elh balche	EMALAWLÉ	1360	1.36
		ONION	60	elh ihya	EMALAWLÉ	2400	2.4
		ONION	13	bahi	BAGZAN AMAS	520	0.52
		ONION	19	ahmada	BAGZAN AMAS	760	0.76
		ONION	45	isofa	BAGZAN AMAS	1800	1.8
		ONION	153	adame	TASSESSAT	6120	6.12
		ONION	18	idrissa	TASSESSAT	720	0.72
		ONION	121	abdalla	FISKAÏ	4840	4.84
		ONION	228	elh khalla	EMALAWLÉ	9120	9.12
		ONION	58	elh illi	BAGZAN AMAS	2320	2.32
		POTATOE	34	elh akidimen	BAGZAN AMAS	2040	2.04
		POTATOE	94	ahmada	BAGZAN AMAS	5640	5.64
		GARLIC	5	ahma	BAGZAN AMAS	350	0.35
		POTATOE	22	adamanten	BAGZAN AMAS	1320	1.32
		POTATOE	24	sadak	BAGZAN AMAS	1440	1.44
		POTATOE	21	elh boubacar	BAGZAN AMAS	1260	1.26
		GARLIC	23	rhissa	EMALAWLÉ	1610	1.61
		GARLIC	31	elh taffa	BAGZAN AMAS	2170	2.17
		ONION	58	elh boukari	EMALAWLÉ	2320	2.32
		ONION	89	salle	EMALAWLÉ	3560	3.56
		POTATOE	9	salle	EMALAWLÉ	540	0.54
		ONION	37	oussman	AOUKADÉDÉ	1480	1.48
		ONION	49	bija	AKARI	1960	1.96
		ONION	33	elh taffa	BAGZAN AMAS	1320	1.32
		ONION	22	kacho	EMALAWLÉ	880	0.88
		ONION	70	banatte	EMALAWLÉ	2800	2.8
		ONION	172	abda	EMALAWLÉ	6880	6.88
		ONION	131	bakrina	TASSESSAT	5240	5.24
		ONION	115	algali ghassa	TASSESSAT	4600	4.6
		POTATOE	43	bikrina	TASSESSAT	2580	2.58
		POTATOE	108	ahabi	EGHARGHAR	6480	6.48
		POTATOE	66	wadde	EMALAWLÉ	3960	3.96
		ONION	78	ahmade	EMALAWLÉ	3120	3.12
		ONION	137	kako	EMALAWLÉ	5480	5.48
		POTATOE	58	ahmoudou	BAGZAN AMAS	3480	3.48
		POTATOE	33	aghali	BAGZAN AMAS	1980	1.98
		GARLIC	50	aghali	BAGZAN AMAS	3500	3.5
		POTATOE	70	elh boubacar	BAGZAN AMAS	4200	4.2
		POTATOE	56	petit	BAGZAN AMAS	3360	3.36
		POTATOE	22	elh ismaghil	BAGZAN AMAS	1320	1.32
		GARLIC	23	alhassan	AOUKADÉDÉ	1610	1.61
		GARLIC	16	alatan	BAGZAN AMAS	1120	1.12
		ONION	104	bakka	BAGZAN AMAS	4160	4.16
		ONION	9	elh kalla	BAGZAN AMAS	360	0.36
		ONION	73	elh hauden	BAGZAN AMAS	2920	2.92
		ONION	52	ismaghil	TASSESSAT	2080	2.08
		ONION	33	siliman	AOUKADÉDÉ	1320	1.32
		ONION	21	ado	AKARI	840	0.84
		ONION	15	moussa	AOUKADÉDÉ	600	0.6
		ONION	4	amma	AOUKADÉDÉ	160	0.16
		ONION	7	nahou	EGHARGHAR	280	0.28
		ONION	109	malen djibrilla	BAGZAN AMAS	4360	4.36
		ONION	42	dounga	AKARI	1680	1.68
		ONION	55	tafan	BAGZAN AMAS	2200	2.2
		ONION	102	alhasseini	BAGZAN AMAS	4080	4.08
		ONION	37	salle	BAGZAN AMAS	1480	1.48
		ONION	35	oussmane	BAGZAN AMAS	1400	1.4
		ONION	26	tabanna	BAGZAN AMAS	1040	1.04
		POTATOE	60	ajouba	BAGZAN AMAS	3600	3.6
		POTATOE	7	petit	BAGZAN AMAS	420	0.42
		POTATOE	4	wadde	EMALAWLÉ	240	0.24
		POTATOE	106	banne	BAGZAN AMAS	6360	6.36
		POTATOE	19	salle	BAGZAN AMAS	1140	1.14
		POTATOE	18	abo	BAGZAN AMAS	1080	1.08
		ONION	54	wadde	EMALAWLÉ	2160	2.16
		ONION	71	aballo	EMALAWLÉ	2840	2.84
		ONION	86	adamouna	AOUKADÉDÉ	3440	3.44
		ONION	71	elh moussa	AMÉRIGUE	2840	2.84
		ONION	205	abda	EMALAWLÉ	8200	8.2
		ONION	50	bauka	BAGZAN AMAS	2000	2
		ONION	23	ahmade	EMALAWLÉ	920	0.92
		POTATOE		alhassan hamo		0	0
		POTATOE	37	asalihan	AOUKADÉDÉ	2220	2.22
		GARLIC	16	asalihan	AOUKADÉDÉ	1120	1.12
		POTATOE	34	assaghide	AOUKADÉDÉ	2040	2.04
		POTATOE	23	sadame	BAGZAN AMAS	1380	1.38
		POTATOE	10	jibba	BAGZAN AMAS	600	0.6
		ONION	11	jibba	BAGZAN AMAS	440	0.44
		GARLIC	20	tafa	BAGZAN AMAS	1400	1.4
		POTATOE	157	adame	BAGZAN AMAS	9420	9.42
		POTATOE	69	ataghile	TASSESSAT	4140	4.14
		GARLIC	9	ibra	EMALAWLÉ	630	0.63
		POTATOE	96	elh jibi	EMALAWLÉ	5760	5.76
		POTATOE	18	ayoba	EMALAWLÉ	1080	1.08
		POTATOE	35	moussa saka	TASSESSAT	2100	2.1
		POTATOE	82	elh ahayo	BAGZAN AMAS	4920	4.92
		ONION	58	hamida	EMALAWLÉ	2320	2.32
		ONION	85	attaghil	TASSESSAT	3400	3.4
		ONION	35	moussa saka	TASSESSAT	1400	1.4
		ONION	36	rhissa	TASSESSAT	1440	1.44
		ONION	29	elh tafa	BAGZAN AMAS	1160	1.16
		ONION	18	akassoum	EMALAWLÉ	720	0.72
		ONION	18	djibrilla	EMALAWLÉ	720	0.72
		ONION	66	hasso	AMÉRIGUE	2640	2.64
		ONION	29	darrsso	AMÉRIGUE	1160	1.16
		ONION	22	hassan	AMÉRIGUE	880	0.88
		ONION	66	salouhou	AMÉRIGUE	2640	2.64
		ONION	15	adame	AMÉRIGUE	600	0.6
		ONION	101	djibrilla	AMÉRIGUE	4040	4.04
		POTATOE	42	idrissa	AOUKADÉDÉ	2520	2.52
		POTATOE	15	tanate	AOUKADÉDÉ	900	0.9
		GARLIC	60	ahabi	EGHARGHAR	4200	4.2
		GARLIC	32.5	tigida	AMÉRIGUE	2275	2.275
		GARLIC	54	elh ismaghil	BAGZAN AMAS	3780	3.78
		POTATOE	206	elh hamaden	BAGZAN AMAS	12360	12.36
		POTATOE	20	idrissa	BAGZAN AMAS	1200	1.2
		POTATOE	39	elh ahayo	BAGZAN AMAS	2340	2.34
		POTATOE	141	adam	AOUKADÉDÉ	8460	8.46
		POTATOE	52	elh ghissa	EMALAWLÉ	3120	3.12
		GARLIC	7	elh jibba	BAGZAN AMAS	490	0.49
		GARLIC	8	elh bitta	BAGZAN AMAS	560	0.56
		POTATOE	119	elh ghabdoulla	BAGZAN AMAS	7140	7.14
		GARLIC	37	elh ghabdoulla	BAGZAN AMAS	2590	2.59
		POTATOE	40	silimane	BAGZAN AMAS	2400	2.4
		POTATOE	13	abdihahi	BAGZAN AMAS	780	0.78
		GARLIC	2	elh abdalla	BAGZAN AMAS	140	0.14
		ONION	70	guidda	BAGZAN AMAS	2800	2.8
		ONION	21	silimane	BAGZAN AMAS	840	0.84
		ONION	80	moussana	AMÉRIGUE	3200	3.2
		ONION	78	idrissa	BAGZAN AMAS	3120	3.12
		GARLIC	5	idrissa	BAGZAN AMAS	350	0.35
		ONION	17	elh ghabdoulla	BAGZAN AMAS	680	0.68
		ONION	170	petit	BAGZAN AMAS	6800	6.8
		GARLIC	45	petit	BAGZAN AMAS	3150	3.15
		GARLIC	90	elh hamadan	BAGZAN AMAS	6300	6.3
		ONION	139	drasso	AMÉRIGUE	5560	5.56
		POTATOE	55	tamor	AMÉRIGUE	3300	3.3
		GARLIC	13	tamor	AMÉRIGUE	910	0.91
		POTATOE	27	alhassan	AMÉRIGUE	1620	1.62
		POTATOE	133	alhasseini	AOUKADÉDÉ	7980	7.98
		ONION	73	alhasseini	AOUKADÉDÉ	2920	2.92
		GARLIC	14	alhasseini	AOUKADÉDÉ	980	0.98
		POTATOE	37	houdi	BAGZAN AMAS	2220	2.22
		POTATOE	38	elh abdalla	BAGZAN AMAS	2280	2.28
		POTATOE	55	jibba	BAGZAN AMAS	3300	3.3
		GARLIC	60	jibba	BAGZAN AMAS	4200	4.2
		POTATOE	134	hassana	EGHARGHAR	8040	8.04
		GARLIC	61	alghali	EGHARGHAR	4270	4.27
		GARLIC	10	elh ismaghil	EGHARGHAR	700	0.7
		POTATOE	154	ahmadou	BAGZAN AMAS	9240	9.24
		GARLIC	26	ahmadou	BAGZAN AMAS	1820	1.82
		POTATOE	63	ihma	BAGZAN AMAS	3780	3.78
		GARLIC	9	petit	BAGZAN AMAS	630	0.63
		POTATOE	57	mouhamed	BAGZAN AMAS	3420	3.42
		POTATOE	31	banne	BAGZAN AMAS	1860	1.86
		POTATOE	39	adam	BAGZAN AMAS	2340	2.34
		GARLIC	14	elh ismaghil	BAGZAN AMAS	980	0.98
		GARLIC	18	banne	BAGZAN AMAS	1260	1.26
		GARLIC	17	aghali	BAGZAN AMAS	1190	1.19
		GARLIC	19	iba	BAGZAN AMAS	1330	1.33
		ONION	142	abda	EMALAWLÉ	5680	5.68
		ONION	47	bauka	BAGZAN AMAS	1880	1.88
		ONION	72	adam	BAGZAN AMAS	2880	2.88
		ONION	18	iba	BAGZAN AMAS	720	0.72
		POTATOE	161	alhasseini	AOUKADÉDÉ	9660	9.66
		GARLIC	25	alhasseini	AOUKADÉDÉ	1750	1.75
		GARLIC	26	elh illi	BAGZAN AMAS	1820	1.82
		POTATOE	37	banne	EMALAWLÉ	2220	2.22
		POTATOE	32	alhassane	EMALAWLÉ	1920	1.92
		POTATOE	53	hamida	EMALAWLÉ	3180	3.18
		GARLIC	80.5	hamida	EMALAWLÉ	5635	5.635
		GARLIC	5	boubacar	BAGZAN AMAS	350	0.35
		GARLIC	5	alhagigou	BAGZAN AMAS	350	0.35
		GARLIC	17	elh ismaghil	BAGZAN AMAS	1190	1.19
		POTATOE	80	elh boubacar	BAGZAN AMAS	4800	4.8
		GARLIC	34	elh boubacar	BAGZAN AMAS	2380	2.38
		POTATOE	57	elh hauden	BAGZAN AMAS	3420	3.42
		POTATOE	30	idrissa	BAGZAN AMAS	1800	1.8
		GARLIC	25	idrissa	BAGZAN AMAS	1750	1.75
		GARLIC	55	assaghide	AOUKADÉDÉ	3850	3.85
		GARLIC	24	annou	AOUKADÉDÉ	1680	1.68
		GARLIC	35	malen djibrilla	BAGZAN AMAS	2450	2.45
		GARLIC	31	hasanna	EGHARGHAR	2170	2.17
		GARLIC	25	balalo	BAGZAN AMAS	1750	1.75
		ONION	40	jibbi	AOUKADÉDÉ	1600	1.6
		ONION	48	silli	AOUKADÉDÉ	1920	1.92
		ONION	57	elh illi	BAGZAN AMAS	2280	2.28
		GARLIC	7.5	elh illi	BAGZAN AMAS	525	0.525
		ONION	18	rhissa majore	EZEN	720	0.72
		ONION	38	salle	AOUKADÉDÉ	1520	1.52
		POTATOE	58	mouhamed	AOUKADÉDÉ	3480	3.48
		POTATOE	15	aghmadou	AOUKADÉDÉ	900	0.9
		GARLIC	6	aghmadou	AOUKADÉDÉ	420	0.42
		GARLIC	17	hassana	AOUKADÉDÉ	1190	1.19
		GARLIC	15	hamida	AOUKADÉDÉ	1050	1.05
		POTATOE	68	ahmade	EMALAWLÉ	4080	4.08
		POTATOE	22	hauden	EMALAWLÉ	1320	1.32
		POTATOE	37	ahmade	EMALAWLÉ	2220	2.22
		GARLIC	11	ahmade	EMALAWLÉ	770	0.77
		POTATOE	23	moussa	EMALAWLÉ	1380	1.38
		GARLIC	25	gilla	BAGZAN AMAS	1750	1.75
		GARLIC	1	ibba	AKARI	70	0.07
		POTATOE	48	elh ahmade	BAGZAN AMAS	2880	2.88
		POTATOE	44	elh ghabdoulla	BAGZAN AMAS	2640	2.64
		POTATOE	40	elh efade	BAGZAN AMAS	2400	2.4
		POTATOE	30	tafa	BAGZAN AMAS	1800	1.8
		POTATOE	39	tambane	BAGZAN AMAS	2340	2.34
		POTATOE	60	karimene	AMÉRIGUE	3600	3.6
		POTATOE	25	mouhamed	AMÉRIGUE	1500	1.5
		POTATOE	38	mouhamene	BAGZAN AMAS	2280	2.28
		GARLIC	22.5	oussmane	BAGZAN AMAS	1575	1.575
		POTATOE	95	boubabar	BAGZAN AMAS	5700	5.7
		POTATOE	69	gambo	BAGZAN AMAS	4140	4.14
		POTATOE	59	chihou	BAGZAN AMAS	3540	3.54
		POTATOE	32	chihmaden	BAGZAN AMAS	1920	1.92
		GARLIC	3	chihmaden	BAGZAN AMAS	210	0.21
		POTATOE	35	balala	BAGZAN AMAS	2100	2.1
		POTATOE	8	elh abollo	BAGZAN AMAS	480	0.48
		POTATOE		abda	EMALAWLÉ	0	0
		ONION	97	bamate	EMALAWLÉ	3880	3.88
		ONION	5	abidda	BAGZAN AMAS	200	0.2
		POTATOE	34	hamida	EMALAWLÉ	2040	2.04
		POTATOE	18	adame	AOUKADÉDÉ	1080	1.08
		GARLIC	15	adame	AOUKADÉDÉ	1050	1.05
		POTATOE	8	billa	AOUKADÉDÉ	480	0.48
		GARLIC	13.5	billa	AOUKADÉDÉ	945	0.945
		GARLIC	10	malen djibrilla	BAGZAN AMAS	700	0.7
		GARLIC	11	alhassane	AOUKADÉDÉ	770	0.77
		GARLIC	22.5	moussa	EMALAWLÉ	1575	1.575
		ONION	32	chahmaden	BAGZAN AMAS	1280	1.28
		ONION	39	elh ahmade	BAGZAN AMAS	1560	1.56
		POTATOE	95	mouhamed	AOUKADÉDÉ	5700	5.7
		POTATOE	86	elh ghabdoulla	BAGZAN AMAS	5160	5.16
		POTATOE	32	agage	TASSESSAT	1920	1.92
		POTATOE	119	elh kolla	EMALAWLÉ	7140	7.14
		GARLIC	2	elh kolla	EMALAWLÉ	140	0.14
		POTATOE	64	elh boubacar	BAGZAN AMAS	3840	3.84
		ONION	84	elh ibba	EMALAWLÉ	3360	3.36
		POTATOE	93	abdda	EMALAWLÉ	5580	5.58
		GARLIC	17	abdda	EMALAWLÉ	1190	1.19
		ONION	32	mouhamed	AOUKADÉDÉ	1280	1.28
		GARLIC	2	mouhamed	AOUKADÉDÉ	140	0.14
		ONION	23	gidda	TASSESSAT	920	0.92
		ONION	11	ahmad	BAGZAN AMAS	440	0.44
		GARLIC	3.5	ahmad	BAGZAN AMAS	245	0.245
		GARLIC	26	elh boubacar	BAGZAN AMAS	1820	1.82
		POTATOE	34	moussa	BAGZAN AMAS	2040	2.04
		POTATOE	144	ammau	BAGZAN AMAS	8640	8.64
		POTATOE	62	goulla	BAGZAN AMAS	3720	3.72
		POTATOE	26	aballa	BAGZAN AMAS	1560	1.56
		POTATOE	25	aballa	BAGZAN AMAS	1500	1.5
		POTATOE	19	amoumoune	BAGZAN AMAS	1140	1.14
		POTATOE	15	ghafou	BAGZAN AMAS	900	0.9
		POTATOE	36	aboudoussou	BAGZAN AMAS	2160	2.16
		POTATOE	40	moussana	AMÉRIGUE	2400	2.4
		POTATOE	126	hata	TASSESSAT	7560	7.56
		POTATOE	12	elh bikri	EMALAWLÉ	720	0.72
		ONION	13	elh bikri	EMALAWLÉ	520	0.52
		ONION	8	elh	BAGZAN AMAS	320	0.32
		GARLIC	13	salle bako	BAGZAN AMAS	910	0.91
		ONION	8	aballa	BAGZAN AMAS	320	0.32
		POTATOE	126	elh tafa	BAGZAN AMAS	7560	7.56
		POTATOE	26	adame	BAGZAN AMAS	1560	1.56
		ONION	16	adame	BAGZAN AMAS	640	0.64
		GARLIC	11	adame	BAGZAN AMAS	770	0.77
		POTATOE	23	elh ahaya	BAGZAN AMAS	1380	1.38
		GARLIC	27	tafa	BAGZAN AMAS	1890	1.89
		POTATOE	75	attabama	BAGZAN AMAS	4500	4.5
		POTATOE	15	idrissa	BAGZAN AMAS	900	0.9
		POTATOE	12	doulla	BAGZAN AMAS	720	0.72
		GARLIC	7	doulla	BAGZAN AMAS	490	0.49
		POTATOE	37	mouhamed	BAGZAN AMAS	2220	2.22
		POTATOE	12	tafan	BAGZAN AMAS	720	0.72
		POTATOE	15	bahi	BAGZAN AMAS	900	0.9
		GARLIC	57	idrissa	BAGZAN AMAS	3990	3.99
		POTATOE	103	elh rhissa	EMALAWLÉ	6180	6.18
		POTATOE	8	hatta	TASSESSAT	480	0.48
		POTATOE	17	moussa	EMALAWLÉ	1020	1.02
		POTATOE	73	elh ahmade	BAGZAN AMAS	4380	4.38
		POTATOE	23	elh ghabdoulla	BAGZAN AMAS	1380	1.38
		POTATOE	12	amoumi	BAGZAN AMAS	720	0.72
		POTATOE	99	elh aballo	BAGZAN AMAS	5940	5.94
		POTATOE	21	abdda	EMALAWLÉ	1260	1.26
		GARLIC	3.5	abdda	EMALAWLÉ	245	0.245
		POTATOE	37	adame	AOUKADÉDÉ	2220	2.22
		GARLIC	2.5	adame	AOUKADÉDÉ	175	0.175
		POTATOE	24	elh taffa	BAGZAN AMAS	1440	1.44
		POTATOE	76	moussa	EGHARGHAR	4560	4.56
		GARLIC	3.5	moussa	EGHARGHAR	245	0.245
		GARLIC	19	elh hame	EMALAWLÉ	1330	1.33
		GARLIC	19	aghali baki	BAGZAN AMAS	1330	1.33
		GARLIC	43.5	hamida	AMÉRIGUE	3045	3.045
		GARLIC	17	elh moussa	AMÉRIGUE	1190	1.19
		POTATOE	24	banne	BAGZAN AMAS	1440	1.44
		POTATOE	31	elh iba	EMALAWLÉ	1860	1.86
		POTATOE	25	dilla	EMALAWLÉ	1500	1.5
		POTATOE	76	elh rhissa	EMALAWLÉ	4560	4.56
		POTATOE	6	elh abdou	EMALAWLÉ	360	0.36
		GARLIC	160	hamida	EMALAWLÉ	11200	11.2
		POTATOE	39	mouhamed	AOUKADÉDÉ	2340	2.34
		GARLIC	1	mouhamed	AOUKADÉDÉ	70	0.07
		POTATOE	41	ounissa	AOUKADÉDÉ	2460	2.46
		POTATOE	49	ahmadou	BAGZAN AMAS	2940	2.94
		GARLIC	38	ahmadou	BAGZAN AMAS	2660	2.66
		POTATOE	47	bouya	AOUKADÉDÉ	2820	2.82
		POTATOE	169	djibrilla	BAGZAN AMAS	10140	10.14
		GARLIC	7	djibrilla	BAGZAN AMAS	490	0.49
		POTATOE	17	hauden	BAGZAN AMAS	1020	1.02
		GARLIC	2	hauden	BAGZAN AMAS	140	0.14
		GARLIC	6	elh ghabdoulla	BAGZAN AMAS	420	0.42
		POTATOE	52	elh ghabdoulla	BAGZAN AMAS	3120	3.12
		POTATOE	70	elh adam	BAGZAN AMAS	4200	4.2
		POTATOE	32	harou	BAGZAN AMAS	1920	1.92
		GARLIC	24	harou	BAGZAN AMAS	1680	1.68
		GARLIC	32	haman	BAGZAN AMAS	2240	2.24
		GARLIC	22	halide	BAGZAN AMAS	1540	1.54
		GARLIC	140	elh alhasane	BAGZAN AMAS	9800	9.8
		GARLIC	25	elh boubacar	BAGZAN AMAS	1750	1.75
		GARLIC	29	elh ghabdoulla	BAGZAN AMAS	2030	2.03
		GARLIC	2	choukan	BAGZAN AMAS	140	0.14
		GARLIC	7	ibba	BAGZAN AMAS	490	0.49
		POTATOE	48	elh alhasane	BAGZAN AMAS	2880	2.88
		POTATOE	25	barre	FISKAÏ	1500	1.5
		ONION	47	barre	FISKAÏ	1880	1.88
		GARLIC	1	barre	FISKAÏ	70	0.07
		ONION	100	elh alghabide	EZEN	4000	4
		GARLIC	25	salle	EMALAWLÉ	1750	1.75
		GARLIC	28	aghali	EMALAWLÉ	1960	1.96
		POTATOE	116	elh taffa	BAGZAN AMAS	6960	6.96
		POTATOE	34	saidijou	BAGZAN AMAS	2040	2.04
		GARLIC	4	malen djibrilla	EMALAWLÉ	280	0.28
		GARLIC	8	elh boubacar	BAGZAN AMAS	560	0.56
		GARLIC	1	elh rhissa	EMALAWLÉ	70	0.07
		GARLIC	1	elh ghissa	EMALAWLÉ	70	0.07
		POTATOE	161	hamida	EMALAWLÉ	9660	9.66
		ONION	128	elh ibba	EMALAWLÉ	5120	5.12
		ONION	60	ibra	EMALAWLÉ	2400	2.4
		ONION	110	amor	EMALAWLÉ	4400	4.4
		ONION	90	ghabdoulla	AOUKADÉDÉ	3600	3.6
		ONION	77	hamo	AOUKADÉDÉ	3080	3.08
		ONION	42	salle	EMALAWLÉ	1680	1.68
		ONION	52	sille	AOUKADÉDÉ	2080	2.08
		ONION	85	alhousseini	BAGZAN AMAS	3400	3.4
		ONION	69	aghali	BAGZAN AMAS	2760	2.76
		ONION	105	elh ahmade	BAGZAN AMAS	4200	4.2
		ONION	19	salle	BAGZAN AMAS	760	0.76
		GARLIC	8	ibra	EMALAWLÉ	560	0.56
		GARLIC	19	siliman	AOUKADÉDÉ	1330	1.33
		POTATOE	109	amor	EMALAWLÉ	6540	6.54
		POTATOE	22	alhousseini	TASSESSAT	1320	1.32
		ONION	40	assaghide	AOUKADÉDÉ	1600	1.6
		GARLIC	31	hame	AOUKADÉDÉ	2170	2.17
		POTATOE	54	hamou	AOUKADÉDÉ	3240	3.24
		POTATOE	60	elh ismaghil	BAGZAN AMAS	3600	3.6
		POTATOE	19	agage	TASSESSAT	1140	1.14
		ONION	67	ibi	EMALAWLÉ	2680	2.68
		GARLIC	31	elh	BAGZAN AMAS	2170	2.17
		ONION	62	ibrahim	BAGZAN AMAS	2480	2.48
		ONION	30	tchtouga	BAGZAN AMAS	1200	1.2
		ONION	33	adam	BAGZAN AMAS	1320	1.32
		GARLIC	25	ibrahime	BAGZAN AMAS	1750	1.75
		GARLIC	12	anour	TASSESSAT	840	0.84
		GARLIC	61	elh ismaghil	BAGZAN AMAS	4270	4.27
		ONION	50	adam	AOUKADÉDÉ	2000	2
		POTATOE	120	elh hame	EGHARGHAR	7200	7.2
		ONION	258	abillan	BAGZAN AMAS	10320	10.32
		ONION	29	djibrilla	BAGZAN AMAS	1160	1.16
		ONION	173	hassana	AOUKADÉDÉ	6920	6.92
		ONION	61	amoumoun	EMALAWLÉ	2440	2.44
		ONION	66	moussa	EMALAWLÉ	2640	2.64
		ONION	64	ismaghil	TASSESSAT	2560	2.56
		ONION	56	gidda	BAGZAN AMAS	2240	2.24
		ONION	95	elh ahmed	BAGZAN AMAS	3800	3.8
		ONION	30	aghali	BAGZAN AMAS	1200	1.2
		ONION	16	alhassane	AMÉRIGUE	640	0.64
		ONION	116	ada	AKARI	4640	4.64
		ONION	147	saidi	BAGZAN AMAS	5880	5.88
		ONION	16	elh ghabdoulla	BAGZAN AMAS	640	0.64
		ONION	370	petit	BAGZAN AMAS	14800	14.8
		ONION	147	elh moussa	AMÉRIGUE	5880	5.88
		ONION	48	ibba	AMÉRIGUE	1920	1.92
		ONION	38	djibrilla	AMÉRIGUE	1520	1.52
		ONION	45	moussa	AMÉRIGUE	1800	1.8
		ONION	10	balche	EMALAWLÉ	400	0.4

## Sheet: 21-22
MAGAZIN TOKADI 05/2021-05/2022
NUMBER	DATE	CROP	QUANTITY (BAG)	VILLAGE	KG/BAG	TOTAl KG	TOTAL T	PRICE EN FCFA
1	2021-05-29	GARLIC	64	BAGZAN AMAS	80	5120	5.12
		GARLIC	6	BAGZAN AMAS	80	480	0.48
		GARLIC	26	BAGZAN AMAS	80	2080	2.08
		GARLIC	3	BAGZAN AMAS	80	240	0.24
		GARLIC	29	EGHARGHAR	80	2320	2.32
		GARLIC	26	EGHARGHAR	80	2080	2.08
		GARLIC	50	BAGZAN AMAS	80	4000	4
2	2021-05-29	POTATOE	64	BAGZAN AMAS	60	3840	3.84
		POTATOE	3	BAGZAN AMAS	60	180	0.18
		GARLIC	22	BAGZAN AMAS	80	1760	1.76
		POTATOE	54	BAGZAN AMAS	60	3240	3.24
		GARLIC	30	BAGZAN AMAS	80	2400	2.4
		GARLIC	11	BAGZAN AMAS	80	880	0.88
3	2021-05-31	GARLIC	51	BAGZAN AMAS	80	4080	4.08
4	2021-06-04	POTATOE	97	BAGZAN AMAS	60	5820	5.82
		POTATOE	79	BAGZAN AMAS	60	4740	4.74
		POTATOE	20	BAGZAN AMAS	60	1200	1.2
5	2021-06-06	POTATOE	31	BAGZAN AMAS	60	1860	1.86
		POTATOE	89	BAGZAN AMAS	60	5340	5.34
		GARLIC	79	BAGZAN AMAS	80	6320	6.32
		GARLIC	14	BAGZAN AMAS	80	1120	1.12
6	2021-06-07	POTATOE	96	BAGZAN AMAS	60	5760	5.76
		GARLIC	42	BAGZAN AMAS	80	3360	3.36
		POTATOE	77	BAGZAN AMAS	60	4620	4.62
7	2021-06-09	GARLIC	105	BAGZAN AMAS	80	8400	8.4
		GARLIC	21	BAGZAN AMAS	80	1680	1.68
		GARLIC	21	BAGZAN AMAS	80	1680	1.68
8	2021-06-09	POTATOE	64	BAGZAN AMAS	60	3840	3.84
		POTATOE	28	BAGZAN AMAS	60	1680	1.68
		POTATOE	47	BAGZAN AMAS	60	2820	2.82
		POTATOE	5	BAGZAN AMAS	60	300	0.3
		POTATOE	14	BAGZAN AMAS	60	840	0.84
		GARLIC	14	BAGZAN AMAS	80	1120	1.12
		POTATOE	6	BAGZAN AMAS	60	360	0.36
		GARLIC	20	BAGZAN AMAS	80	1600	1.6
		GARLIC	27	BAGZAN AMAS	80	2160	2.16
9	2021-06-09	POTATOE	182	BAGZAN AMAS	60	10920	10.92
		POTATOE	35	BAGZAN AMAS	60	2100	2.1
		POTATOE	43.5	BAGZAN AMAS	60	2610	2.61
		GARLIC	5	BAGZAN AMAS	80	400	0.4
		GARLIC	10	BAGZAN AMAS	80	800	0.8
10	2021-06-12	GARLIC	19	BAGZAN AMAS	80	1520	1.52
		GARLIC	2	BAGZAN AMAS	80	160	0.16
		POTATOE	23	BAGZAN AMAS	60	1380	1.38
		POTATOE	88	BAGZAN AMAS	60	5280	5.28
		POTATOE	16	BAGZAN AMAS	60	960	0.96
		POTATOE	19	BAGZAN AMAS	60	1140	1.14
		GARLIC	9	BAGZAN AMAS	80	720	0.72
11	2021-06-15	POTATOE	114	AOUKADÉDÉ	60	6840	6.84
		POTATOE	87	AMÉRIGUE	60	5220	5.22
		GARLIC	27	AMÉRIGUE	80	2160	2.16
		POTATOE	9	AMÉRIGUE	60	540	0.54
		POTATOE	22	AOUKADÉDÉ	60	1320	1.32
		POTATOE	41	BAGZAN AMAS	60	2460	2.46
12	2021-06-16	POTATOE	32	BAGZAN AMAS	60	1920	1.92
		GARLIC	205	EGHARGHAR	60	12300	12.3	400
		POTATOE	13	EGHARGHAR	60	780	0.78	350
13	2021-06-17	GARLIC	66	EMALAWLÉ	80	5280	5.28
		GARLIC	33	EMALAWLÉ	80	2640	2.64
		POTATOE	25	EMALAWLÉ	60	1500	1.5
		GARLIC	24	BAGZAN AMAS	80	1920	1.92
		POTATOE	3	BAGZAN AMAS	60	180	0.18
		POTATOE	15	BAGZAN AMAS	60	900	0.9
14	2021-06-18	POTATOE	52	BAGZAN AMAS	60	3120	3.12
		POTATOE	38	BAGZAN AMAS	60	2280	2.28
		GARLIC	19	BAGZAN AMAS	80	1520	1.52
		POTATOE	34	BAGZAN AMAS	60	2040	2.04
		POTATOE	61	BAGZAN AMAS	60	3660	3.66
15	2021-06-20	POTATOE	100	BAGZAN AMAS	60	6000	6	300
		POTATOE	34	BAGZAN AMAS	60	2040	2.04	300
		POTATOE	17	BAGZAN AMAS	60	1020	1.02	300
		POTATOE	61	BAGZAN AMAS	60	3660	3.66	300
		POTATOE	18	BAGZAN AMAS	60	1080	1.08	300
16	2021-06-21	POTATOE		BAGZAN AMAS				300
		ONION	45	BAGZAN AMAS	45	2025	2.025	90
		POTATOE	25	BAGZAN AMAS	60	1500	1.5	300
17	2021-06-22	POTATOE	57	BAGZAN AMAS	60	3420	3.42	300
		GARLIC	40	EGHARGHAR	80	3200	3.2	400
		GARLIC	25	BAGZAN AMAS	80	2000	2	400
		ONION	45	BAGZAN AMAS	45	2025	2.025	90
		GARLIC	36	BAGZAN AMAS	80	2880	2.88	400
18	2021-06-22	GARLIC	7	BAGZAN AMAS	80	560	0.56	400
		POTATOE	22	BAGZAN AMAS	60	1320	1.32	300
		POTATOE	28	BAGZAN AMAS	60	1680	1.68	300
19	2021-06-24	POTATOE	31	BAGZAN AMAS	60	1860	1.86	300
		POTATOE	48	BAGZAN AMAS	60	2880	2.88	300
		POTATOE	49	EMALAWLÉ	60	2940	2.94	300
		POTATOE	33	EMALAWLÉ	60	1980	1.98	300
		POTATOE	25	BAGZAN AMAS	60	1500	1.5	300
		POTATOE	12	BAGZAN AMAS	60	720	0.72	300
20	2021-06-26	POTATOE	21	BAGZAN AMAS	60	1260	1.26	300
		POTATOE	27	BAGZAN AMAS	60	1620	1.62	325
		GARLIC	12	BAGZAN AMAS	80	960	0.96	400
		GARLIC	57	BAGZAN AMAS	80	4560	4.56	400
		POTATOE	37	BAGZAN AMAS	60	2220	2.22	325
		GARLIC	15	EMALAWLÉ	80	1200	1.2	400
		GARLIC	16	BAGZAN AMAS	80	1280	1.28	400
		GARLIC	8	BAGZAN AMAS	80	640	0.64	400
		GARLIC	8	TASSESSAT	80	640	0.64	400
21	2021-06-27	GARLIC	7	AOUKADÉDÉ	80	560	0.56	400
		POTATOE	18	AOUKADÉDÉ	60	1080	1.08	325
		GARLIC	17	AOUKADÉDÉ	80	1360	1.36	400
		POTATOE	37	AOUKADÉDÉ	60	2220	2.22	325
		GARLIC	20	BAGZAN AMAS	80	1600	1.6	400
22	2021-06-27	POTATOE	128	BAGZAN AMAS	56	7168	7.168	350
		GARLIC	31	BAGZAN AMAS	80	2480	2.48	700
		POTATOE	34	BAGZAN AMAS	56	1904	1.904	350
23	2021-06-29	POTATOE	221	BAGZAN AMAS	56	12376	12.376	350
		POTATOE	35	BAGZAN AMAS	56	1960	1.96	350
24	2021-06-30	POTATOE	72	BAGZAN AMAS	60	4320	4.32	375
		GARLIC	113	BAGZAN AMAS	80	9040	9.04	700
25	2021-07-01	POTATOE	129	BAGZAN AMAS	60	7740	7.74	375
		POTATOE	60	BAGZAN AMAS	60	3600	3.6	375
		POTATOE	32	BAGZAN AMAS	60	1920	1.92	375
26	2021-07-02	POTATOE	49	EGHARGHAR	60	2940	2.94	375
		GARLIC	10	EGHARGHAR	80	800	0.8	700
		GARLIC	48	BAGZAN AMAS	80	3840	3.84	700
		GARLIC	33	BAGZAN AMAS	80	2640	2.64	700
		GARLIC	26	BAGZAN AMAS	80	2080	2.08	700
		GARLIC	3	BAGZAN AMAS	50	150	0.15	700
27	2021-07-03	POTATOE	82	AOUKADÉDÉ	60	4920	4.92	375
		GARLIC	38	AOUKADÉDÉ	75	2850	2.85	700
		POTATOE	22	BAGZAN AMAS	56	1232	1.232	375
		GARLIC	22	BAGZAN AMAS	80	1760	1.76	700
		GARLIC	13	AMÉRIGUE	80	1040	1.04	700
28	2021-07-04	POTATOE	105	BAGZAN AMAS	60	6300	6.3	350
		POTATOE	77	BAGZAN AMAS	60	4620	4.62	350
		POTATOE	11	AOUKADÉDÉ	60	660	0.66	350
		GARLIC	13	AOUKADÉDÉ	80	1040	1.04	700
		POTATOE	4	BAGZAN AMAS	60	240	0.24	750
29	2021-07-05	POTATOE	58	BAGZAN AMAS	60	3480	3.48	350
		POTATOE	43	BAGZAN AMAS	60	2580	2.58	350
		POTATOE	57	BAGZAN AMAS	60	3420	3.42	350
		POTATOE	34	BAGZAN AMAS	60	2040	2.04	350
		GARLIC	7	BAGZAN AMAS	80	560	0.56	700
		GARLIC	20	BAGZAN AMAS	80	1600	1.6	700
30	2021-07-05	GARLIC	21	EGHARGHAR	80	1680	1.68	700
		GARLIC	21	EGHARGHAR	80	1680	1.68	700
		GARLIC	106	EGHARGHAR	80	8480	8.48	700
		GARLIC	26	EGHARGHAR	80	2080	2.08	700
		POTATOE	10	EGHARGHAR	60	600	0.6	350
31	2021-07-05	GARLIC	71	EGHARGHAR	80	5680	5.68	750
		GARLIC	24	EGHARGHAR	80	1920	1.92	750
		POTATOE	20	EGHARGHAR	60	1200	1.2	350
		GARLIC	6	EGHARGHAR	80	480	0.48	750
		GARLIC	5	EGHARGHAR	80	400	0.4	750
		GARLIC	13	EGHARGHAR	80	1040	1.04	750
		GARLIC	5	EGHARGHAR	80	400	0.4	750
		GARLIC	4	EGHARGHAR	80	320	0.32	750
		GARLIC	15	EGHARGHAR	80	1200	1.2	750
		GARLIC	2	EGHARGHAR	80	160	0.16	750
		GARLIC	4	EGHARGHAR	80	320	0.32	750
32	2021-07-07	POTATOE	97	BAGZAN AMAS	60	5820	5.82	375
		POTATOE	103	BAGZAN AMAS	60	6180	6.18	375
		GARLIC	10	EGHAR	80	800	0.8	750
33	2021-06-08	POTATOE	48	AMÉRIGUE	60	2880	2.88	375
		POTATOE	34	EMALAWLÉ	60	2040	2.04	375
		POTATOE	42	EMALAWLÉ	60	2520	2.52	375
		POTATOE	34	BAGZAN AMAS	60	2040	2.04	375
		POTATOE SEEDS	10	BAGZAN AMAS	60	600	0.6	600
		POTATOE	49	BAGZAN AMAS	60	2940	2.94	375
		GARLIC	10	BAGZAN AMAS	80	800	0.8	750
34	2021-07-09	POTATOE	62	AOUKADÉDÉ	60	3720	3.72	375
		POTATOE	77	BAGZAN AMAS	60	4620	4.62	375
		GARLIC	26	BAGZAN AMAS	80	2080	2.08	750
		GARLIC	30	BAGZAN AMAS	80	2400	2.4	750
		GARLIC	20	AOUKADÉDÉ	80	1600	1.6	750
		POTATOE	20	AOUKADÉDÉ	60	1200	1.2	575
		GARLIC	7	AOUKADÉDÉ	80	560	0.56	750
		POTATOE	10	AOUKADÉDÉ	60	600	0.6	750
35	2021-07-09	GARLIC	77	BAGZAN AMAS	80	6160	6.16	750
		GARLIC	13	AMÉRIGUE	80	1040	1.04	750
		GARLIC	36	BAGZAN AMAS	80	2880	2.88	750
		GARLIC	26	BAGZAN AMAS	80	2080	2.08	750
36	2021-07-10	POTATOE	230	BAGZAN AMAS	60	13800	13.8	375
37	2021-07-10	POTATOE	41	BAGZAN AMAS	60	2460	2.46	350
		GARLIC	107	BAGZAN AMAS	80	8560	8.56	750
		GARLIC	25	BAGZAN AMAS	80	2000	2	750
38	2021-07-11	POTATOE	56	AMÉRIGUE	60	3360	3.36	750
		GARLIC	25	TASSESSAT	80	2000	2	750
		POTATOE	12	EMALAWLÉ	60	720	0.72	350
		POTATOE	33	AOUKADÉDÉ	60	1980	1.98	750
		GARLIC	23	EMALAWLÉ	80	1840	1.84	350
		GARLIC	46	IMIN ZENAN	80	3680	3.68	750
39	2021-07-13	GARLIC	50	BAGZAN AMAS	80	4000	4	750
		POTATOE	62	BAGZAN AMAS	60	3720	3.72	350
		POTATOE	66	BAGZAN AMAS	60	3960	3.96	350
40	2021-07-15	POTATOE	132	EGHARGHAR	60	7920	7.92	350
		GARLIC	50	BAGZAN AMAS	80	4000	4	800
41	2021-07-16	POTATOE	53	BAGZAN AMAS	60	3180	3.18	750
		POTATOE	25	BAGZAN AMAS	60	1500	1.5	750
		ONION	10	BAGZAN AMAS	50	500	0.5	6000
		POTATOE	12	BAGZAN AMAS	60	720	0.72	750
		GARLIC	52	BAGZAN AMAS	80	4160	4.16	800
		POTATOE	19	BAGZAN AMAS	60	1140	1.14	750
		POTATOE	42	BAGZAN AMAS	60	2520	2.52	750
42	2021-07-18	POTATOE	35	AMÉRIGUE	60	2100	2.1	400
		GARLIC	5	TASSESSAT	80	400	0.4	800
		GARLIC	5	EMALAWLÉ	80	400	0.4	800
		GARLIC	33	EGHARGHAR	80	2640	2.64	800
43	2021-07-23	POTATOE	220	BAGZAN AMAS	60	13200	13.2	500
		GARLIC	5	BAGZAN AMAS	80	400	0.4	850
44	2021-07-24	POTATOE	53	BAGZAN AMAS	60	3180	3.18	500
		GARLIC	142	BAGZAN AMAS	80	11360	11.36	850
45	2021-07-24	POTATOE	24	AMÉRIGUE	60	1440	1.44	500
		GARLIC	6	AMÉRIGUE	80	480	0.48	850
		POTATOE	91	AMÉRIGUE	60	5460	5.46	500
		GARLIC	9	AMÉRIGUE	80	720	0.72	850
46	2021-07-25	POTATOE	13	BAGZAN AMAS	60	780	0.78	400
		POTATOE	87	BAGZAN AMAS	60	5220	5.22	400
		GARLIC	60	BAGZAN AMAS	80	4800	4.8	850
		GARLIC	20	BAGZAN AMAS	80	1600	1.6	850
		GARLIC	49	BAGZAN AMAS	80	3920	3.92	850
		ONION	5	BAGZAN AMAS	40	200	0.2	6000
		POTATOE	33	AOUKADÉDÉ	60	1980	1.98	400
		POTATOE	13	BAGZAN AMAS	60	780	0.78	400
		GARLIC	17	BAGZAN AMAS	80	1360	1.36	850
47	2021-07-25	POTATOE	218	EGHARGHAR	60	13080	13.08	400
		POTATOE	14	EGHARGHAR	60	840	0.84	400
		POTATOE	2	EGHARGHAR	60	120	0.12	400
48	2021-07-28	POTATOE	120	AMÉRIGUE	60	7200	7.2	400
		POTATOE	49	AMÉRIGUE	60	2940	2.94	400
		POTATOE	44	BAGZAN AMAS	60	2640	2.64	400
49	2021-07-28	POTATOE	49	BAGZAN AMAS	60	2940	2.94	400
		GARLIC	6	BAGZAN AMAS	80	480	0.48	850
		GARLIC	82	BAGZAN AMAS	80	6560	6.56	850
		ONION	55	BAGZAN AMAS	45	2475	2.475	8000
50	2021-07-31	POTATOE	83	AMÉRIGUE	60	4980	4.98	350
		GARLIC	12	AMÉRIGUE	80	960	0.96	450
		POTATOE	72	AMÉRIGUE	60	4320	4.32	350
		ONION	20	BAGZAN AMAS	45	900	0.9	800
		POTATOE	14	BAGZAN AMAS	60	840	0.84	350
		POMEGRANATE	14	BAGZAN AMAS
		POTATOE	24	BAGZAN AMAS	60	1440	1.44	350
		GARLIC	2	BAGZAN AMAS	80	160	0.16	900
51	2021-08-02	POTATOE	160	BAGZAN AMAS	60	9600	9.6	350
		POTATOE	52	BAGZAN AMAS	60	3120	3.12
		GARLIC	23	BAGZAN AMAS	60	1380	1.38	850
		GARLIC	5	BAGZAN AMAS	80	400	0.4
		GARLIC	10	BAGZAN AMAS	80	800	0.8
52	2021-08-03	POTATOE	32	TCHILLEWIN	60	1920	1.92	350
		GARLIC	41	TCHILLEWIN	80	3280	3.28	800
		POTATOE	28	BAGZAN AMAS	60	1680	1.68	350
		POTATOE	34	EGHARGHAR	60	2040	2.04	350
		POTATOE	40	BAGZAN AMAS	60	2400	2.4	350
		GARLIC	23	BAGZAN AMAS	80	1840	1.84	800
		GARLIC	7	BAGZAN AMAS	80	560	0.56	400
53	2021-08-04	GARLIC	95	AMÉRIGUE	80	7600	7.6	850
		GARLIC	75	BAGZAN AMAS	80	6000	6	850
54	2021-08-05	POTATOE	68	TCHILLEWIN	60	4080	4.08	350
		GARLIC	17	EMALAWLÉ	80	1360	1.36	450
		POTATOE	6	BAGZAN AMAS	60	360	0.36	350
		POTATOE	11	EMALAWLÉ	60	660	0.66	350
		GARLIC	31	TCHILLEWIN	80	2480	2.48	450
		GARLIC	4	BAGZAN AMAS	80	320	0.32	450
		GARLIC	4	AMÉRIGUE	80	320	0.32	450
		GARLIC	26	BAGZAN AMAS	80	2080	2.08	450
		POTATOE	35	TCHILLEWIN	60	2100	2.1	350
55	2021-08-07	POTATOE	35	BAGZAN AMAS	60	2100	2.1	350
		POTATOE	156	BAGZAN AMAS	60	9360	9.36	350
		GARLIC	4	BAGZAN AMAS	80	320	0.32	850
		GARLIC	23	BAGZAN AMAS	80	1840	1.84	850
56	2021-08-07	POTATOE	22	BAGZAN AMAS	60	1320	1.32	400
		POTATOE	10	BAGZAN AMAS	60	600	0.6	400
		GARLIC	83	BAGZAN AMAS	80	6640	6.64	850
		GARLIC	40	BAGZAN AMAS	80	3200	3.2	850
57	2021-08-07	POTATOE	73	EGHARGHAR	60	4380	4.38	400
		POTATOE	125	EGHARGHAR	60	7500	7.5	400
		POTATOE	12	EGHARGHAR	60	720	0.72	400
		GARLIC	14	EGHARGHAR	80	1120	1.12	800
		POTATOE	28	BAGZAN AMAS	60	1680	1.68	400
58	2021-08-09	POTATOE	9	EGHARGHAR	60	540	0.54	350
		POTATOE	11	EGHARGHAR	60	660	0.66	350
		POTATOE	83	EGHARGHAR	60	4980	4.98	350
		POTATOE	10	AOUKADÉDÉ	60	600	0.6	350
		ONION	21	AOUKADÉDÉ	50	1050	1.05	8000
		GARLIC	5	AOUKADÉDÉ	80	400	0.4	1000
		POTATOE	17	BAGZAN AMAS	60	1020	1.02	350
		POTATOE	12	BAGZAN AMAS	60	720	0.72	350
		POTATOE	9	FISKAÏ	60	540	0.54	350
		POTATOE	26	EMALAWLÉ	60	1560	1.56	350
58	2021-08-10	POTATOE	58	TCHILLEWIN	60	3480	3.48	350
		POTATOE	68	BAGZAN AMAS	60	4080	4.08	350
		POTATOE	20	BAGZAN AMAS	60	1200	1.2	350
		POTATOE	8	BAGZAN AMAS	60	480	0.48	350
		POTATOE	24	BAGZAN AMAS	60	1440	1.44	350
		POTATOE	11	BAGZAN AMAS	60	660	0.66	350
		POTATOE	22	BAGZAN AMAS	60	1320	1.32	350
		GARLIC	7	BAGZAN AMAS	80	560	0.56	1000
60	2021-08-10	POTATOE	12	AOUKADÉDÉ	60	720	0.72	350
		POTATOE	22	AOUKADÉDÉ	60	1320	1.32	350
		POTATOE	26	AOUKADÉDÉ	60	1560	1.56	350
		GARLIC	28	AOUKADÉDÉ	80	2240	2.24	1000
		GARLIC	27	AOUKADÉDÉ	80	2160	2.16	1000
		GARLIC	26	BAGZAN AMAS	80	2080	2.08	1000
		GARLIC	26	BAGZAN AMAS	80	2080	2.08	1000
		GARLIC	23	BAGZAN AMAS	80	1840	1.84	1000
61	2021-08-12	POTATOE	27	BAGZAN AMAS	60	1620	1.62	350
		GARLIC	30	BAGZAN AMAS	80	2400	2.4	1000
		GARLIC	88	BAGZAN AMAS	80	7040	7.04	1000
62	2021-08-12	POTATOE	39	TCHILLEWIN	60	2340	2.34	350
		POTATOE	59	TCHILLEWIN	60	3540	3.54	350
		POTATOE	6	TCHILLEWIN	60	360	0.36	350
		POTATOE	9	TCHILLEWIN	60	540	0.54	350
		POTATOE	57	TCHILLEWIN	60	3420	3.42	350
		POTATOE	13	TCHILLEWIN	60	780	0.78	350
		GARLIC	13	TCHILLEWIN	80	1040	1.04	1000
63	2021-08-12	POTATOE	64	BAGZAN AMAS	60	3840	3.84	350
		POTATOE	74	IMIN CHAGUERAN	60	4440	4.44	350
		GARLIC	68	IMIN CHAGUERAN	80	5440	5.44	1000
		GARLIC	6	BAGZAN AMAS	80	480	0.48	1000
64	2021-08-14	POTATOE	39	EGHARGHAR	60	2340	2.34	350
		GARLIC	127	BAGZAN AMAS	80	10160	10.16	1000
		GARLIC	21	EGHARGHAR	80	1680	1.68	1000
65	2021-08-14	POTATOE	61	TCHILLEWIN	60	3660	3.66	350
		GARLIC	23	BAGZAN AMAS	80	1840	1.84	1000
		GARLIC	32	BAGZAN AMAS	80	2560	2.56	1000
		GARLIC	7	BAGZAN AMAS	80	560	0.56	1000
		GARLIC	33	BAGZAN AMAS	80	2640	2.64	1000
		GARLIC	7	BAGZAN AMAS	80	560	0.56	1000
66	2021-08-15	POTATOE	28	BAGZAN AMAS	60	1680	1.68	350
		POTATOE	64	TCHILLEWIN	60	3840	3.84	350
		POTATOE	47	TCHILLEWIN	60	2820	2.82	350
		POTATOE	36	EGHARGHAR	60	2160	2.16	350
		POTATOE	55	EGHARGHAR	60	3300	3.3	350
67	2021-08-16	GARLIC	28	BAGZAN AMAS	80	2240	2.24	1000
		GARLIC	80	BAGZAN AMAS	80	6400	6.4	1000
		GARLIC	42	BAGZAN AMAS	80	3360	3.36	1000
		GARLIC	25	BAGZAN AMAS	80	2000	2	1000
		GARLIC	4	BAGZAN AMAS	80	320	0.32	1000
		GARLIC	5	BAGZAN AMAS	80	400	0.4	1000
68	2021-08-16	POTATOE	27	EGHARGHAR	60	1620	1.62	350
		POTATOE	32	EGHARGHAR	60	1920	1.92	350
		POTATOE	50	EGHARGHAR	60	3000	3	350
		GARLIC	85	BAGZAN AMAS	80	6800	6.8	1000
		GARLIC	4	BAGZAN AMAS	80	320	0.32	1000
		GARLIC	6	BAGZAN AMAS	80	480	0.48	1000
69	2021-08-16	GARLIC	70	EGHARGHAR	80	5600	5.6	1000
		GARLIC	50	BAGZAN AMAS	80	4000	4	1000
		GARLIC	12	TCHILLEWIN	80	960	0.96	1000
		GARLIC	13	BAGZAN AMAS	80	1040	1.04	1000
70	2021-08-17	GARLIC	151	AOUKADÉDÉ	80	12080	12.08	1000
		GARLIC	15	AOUKADÉDÉ	80	1200	1.2	1000
		POTATOE	2	AOUKADÉDÉ	60	120	0.12	300
71	2021-08-17	POTATOE	9	BAGZAN AMAS	60	540	0.54	300
		GARLIC	10	BAGZAN AMAS	80	800	0.8	1000
		GARLIC	9	TASSESSAT	80	720	0.72	1000
		POTATOE	25	BAGZAN AMAS	60	1500	1.5	300
		ONION	8	BAGZAN AMAS	45	360	0.36	8000
		GARLIC	25	EGHARGHAR	80	2000	2	1000
		GARLIC	38	BAGZAN AMAS	80	3040	3.04	1000
		GARLIC	26	BAGZAN AMAS	80	2080	2.08	1000
		GARLIC	25	BAGZAN AMAS	80	2000	2	1000
72	2021-08-18	POTATOE	63	AMÉRIGUE	60	3780	3.78	300
		POTATOE	31	BAGZAN AMAS	60	1860	1.86	300
		GARLIC	24	BAGZAN AMAS	80	1920	1.92	1000
		GARLIC	53	EGHARGHAR	80	4240	4.24	1000
73	2021-08-19	POTATOE	35	AOUKADÉDÉ	60	2100	2.1	1000
		GARLIC	99	BAGZAN AMAS	80	7920	7.92	1000
		GARLIC	24	EMALAWLÉ	80	1920	1.92	1000
		GARLIC	23	EMALAWLÉ	80	1840	1.84	1000
74	2021-08-19	POTATOE	61	BAGZAN AMAS	60	3660	3.66	300
		GARLIC	28	BAGZAN AMAS	80	2240	2.24	1000
		POTATOE	8	IMIN ZENAN	60	480	0.48	300
		GARLIC	16	IMIN ZENAN	80	1280	1.28	1000
		POTATOE	51	BAGZAN AMAS	60	3060	3.06	300
		GARLIC	19	AOUKADÉDÉ	80	1520	1.52	1000
		POTATOE	4	AOUKADÉDÉ	60	240	0.24	300
		GARLIC	8	BAGZAN AMAS	80	640	0.64	1000
75	2021-08-20	POTATOE	77	AOUKADÉDÉ	60	4620	4.62	350
		POTATOE	23	AOUKADÉDÉ	60	1380	1.38	350
		GARLIC	20	AOUKADÉDÉ	80	1600	1.6	1000
		POTATOE	21	AOUKADÉDÉ	60	1260	1.26	350
		GARLIC	6	AOUKADÉDÉ	80	480	0.48	1000
		POTATOE	11	AOUKADÉDÉ	60	660	0.66	350
		POTATOE	7	AOUKADÉDÉ	60	420	0.42	350
		POTATOE	8	AOUKADÉDÉ	60	480	0.48	350
		GARLIC	14	AOUKADÉDÉ	80	1120	1.12	1000
		POTATOE	33	BAGZAN AMAS	60	1980	1.98	350
		GARLIC	11	AMÉRIGUE	80	880	0.88	1000
		GARLIC	8	AMÉRIGUE	80	640	0.64	1000
		GARLIC	23	TASSESSAT	80	1840	1.84	1000
76	2021-08-21	POTATOE	100	TCHILLEWIN	60	6000	6	350
		POTATOE	95	TCHILLEWIN	60	5700	5.7	350
		GARLIC	5	TCHILLEWIN	80	400	0.4	1000
77	2021-08-21	POTATOE	130	EGHARGHAR	60	7800	7.8	350
		POTATOE	53	AOUKADÉDÉ	60	3180	3.18	350
		GARLIC	23	AMÉRIGUE	80	1840	1.84	1000
78	2021-08-22	POTATOE	50	BAGZAN AMAS	60	3000	3	350
		POTATOE	62	BAGZAN AMAS	60	3720	3.72	350
		GARLIC	31	BAGZAN AMAS	80	2480	2.48	1000
		GARLIC	45	BAGZAN AMAS	80	3600	3.6	1000
		POTATOE	10	BAGZAN AMAS	60	600	0.6	350
79	2021-08-23	POTATOE	20	BAGZAN AMAS	60	1200	1.2	350
		GARLIC	18	BAGZAN AMAS	80	1440	1.44	1000
		POTATOE	10	BAGZAN AMAS	60	600	0.6	350
		POTATOE	145	BAGZAN AMAS	60	8700	8.7	350
		GARLIC	54	BAGZAN AMAS	80	4320	4.32	1000
		POTATOE	20	BAGZAN AMAS	60	1200	1.2	350
		GARLIC	15	BAGZAN AMAS	80	1200	1.2	1000
80	2021-08-23	POTATOE	84	TCHILLEWIN	60	5040	5.04	350
		POTATOE	10	EMALAWLÉ	60	600	0.6	350
		GARLIC	15	EMALAWLÉ	80	1200	1.2	1000
		POTATOE	14	AKARI	60	840	0.84	350
		POTATOE	17	AKARI	60	1020	1.02	350
		POTATOE	6	AKARI	60	360	0.36	350
		GARLIC	24	EGHARGHAR	80	1920	1.92	1000
		GARLIC	25	TASSESSAT	80	2000	2	1000
81	2021-08-24	POTATOE	217	TCHILLEWIN	60	13020	13.02	350
		GARLIC	17	TCHILLEWIN	80	1360	1.36	1000
82	2021-08-25	POTATOE	148	BAGZAN AMAS	60	8880	8.88	350
		POTATOE	58	BAGZAN AMAS	60	3480	3.48	350
83	2021-08-25	POTATOE	54	BAGZAN AMAS	60	3240	3.24	350
		POTATOE	35	TCHILLEWIN	60	2100	2.1	150
		GARLIC	33	TCHILLEWIN	80	2640	2.64	1000
		GARLIC	36	BAGZAN AMAS	80	2880	2.88	1000
		POTATOE	42	TCHILLEWIN	60	2520	2.52	350
		GARLIC	7	BAGZAN AMAS	80	560	0.56	1000
84	2021-08-27	POTATOE	58	BAGZAN AMAS	60	3480	3.48	350
		POTATOE	22	BAGZAN AMAS	60	1320	1.32	350
		POTATOE	65	BAGZAN AMAS	60	3900	3.9	350
		GARLIC	72	BAGZAN AMAS	80	5760	5.76	1000
85	2021-08-28	POTATOE	65	TCHILLEWIN	60	3900	3.9	350
		POTATOE	32	TCHILLEWIN	60	1920	1.92	350
		GARLIC	2	TCHILLEWIN	80	160	0.16	1000
		POTATOE	10	EGHARGHAR	60	600	0.6	350
		GARLIC	31	BAGZAN AMAS	80	2480	2.48	1000
		GARLIC	22	EGHARGHAR	80	1760	1.76	1000
		GARLIC	26	EGHARGHAR	80	2080	2.08	1000
		GARLIC	9	EGHARGHAR	80	720	0.72	1000
86	2021-08-28	POTATOE	24	EMALAWLÉ	60	1440	1.44	350
		GARLIC	23	EMALAWLÉ	80	1840	1.84	1000
		POTATOE	34	BAGZAN AMAS	60	2040	2.04	350
		POTATOE	81	EMALAWLÉ	60	4860	4.86	350
		GARLIC	30	EMALAWLÉ	80	2400	2.4	1000
87	2021-08-29	POTATOE	152	EGHARGHAR	60	9120	9.12	350
		POTATOE	18	EMALAWLÉ	60	1080	1.08	350
		POTATOE	12	EMALAWLÉ	60	720	0.72	350
		GARLIC	8	BAGZAN AMAS	80	640	0.64	900
88	2021-08-29	POTATOE	87	BAGZAN AMAS	60	5220	5.22	350
		POTATOE	92	BAGZAN AMAS	60	5520	5.52	350
		POTATOE	12	BAGZAN AMAS	60	720	0.72	350
		GARLIC	18	BAGZAN AMAS	80	1440	1.44	900
		GARLIC	25	AKARI	80	2000	2	900
89	2021-08-31	POTATOE	107	BAGZAN AMAS	60	6420	6.42	400
		POTATOE	34	TASSESSAT	60	2040	2.04	400
		GARLIC	40	AOUKADÉDÉ	80	3200	3.2	1000
		GARLIC	18	TASSESSAT	80	1440	1.44	1000
90	2021-08-31	POTATOE	99	AMÉRIGUE	60	5940	5.94	400
		POTATOE	15	EGHARGHAR	60	900	0.9	400
		GARLIC	12	EGHARGHAR	80	960	0.96	1000
		POTATOE	35	AKARI	60	2100	2.1	400
		GARLIC	24	AMÉRIGUE	80	1920	1.92	1000
		GARLIC	24	TASSESSAT	80	1920	1.92	1000
91	2021-09-01	POTATOE	189	EGHARGHAR	60	11340	11.34	400
		GARLIC	36	EGHARGHAR	80	2880	2.88	1000
92	2021-09-02	POTATOE	33	TASSESSAT	60	1980	1.98	400
		POTATOE	61	EGHARGHAR	60	3660	3.66	400
		POTATOE	65	BAGZAN AMAS	60	3900	3.9	400
		POTATOE	22	EGHARGHAR	60	1320	1.32	400
		GARLIC	5	EGHARGHAR	80	400	0.4	1000
93	2021-09-02	POTATOE	32	EMALAWLÉ	60	1920	1.92	400
		POTATOE	21	AOUKADÉDÉ	60	1260	1.26	400
		GARLIC	9	AOUKADÉDÉ	80	720	0.72	1000
		POTATOE	32	BAGZAN AMAS	60	1920	1.92	400
		GARLIC	43	BAGZAN AMAS	80	3440	3.44	1000
94	2021-09-03	POTATOE	67	EGHARGHAR	60	4020	4.02	400
		POTATOE	40	KOKAI	60	2400	2.4	400
		GARLIC	12	KOKAI	80	960	0.96	1000
		POTATOE	26	TASSESSAT	60	1560	1.56	400
		GARLIC	27	TASSESSAT	80	2160	2.16	1000
		GARLIC	12	BAGZAN AMAS	80	960	0.96	1000
95	2021-09-03	POTATOE	42	BAGZAN AMAS	60	2520	2.52	400
		GARLIC	124	BAGZAN AMAS	80	9920	9.92	1000
96	2021-09-04	POTATOE	47	BAGZAN AMAS	60	2820	2.82	400
		POTATOE	40	BAGZAN AMAS	60	2400	2.4	400
		GARLIC	7	BAGZAN AMAS	80	560	0.56	1000
		POTATOE	53	BAGZAN AMAS	60	3180	3.18	400
		GARLIC	10	BAGZAN AMAS	80	800	0.8	1000
		GARLIC	15	BAGZAN AMAS	80	1200	1.2	1000
97	2021-09-04	POTATOE	34	EGHARGHAR	60	2040	2.04	400
		POTATOE	67	EGHARGHAR	60	4020	4.02	400
		POTATOE	30	EGHARGHAR	60	1800	1.8	400
98	2021-09-05	POTATOE	54	BAGZAN AMAS	60	3240	3.24	400
		POTATOE	34	TASSESSAT	60	2040	2.04	400
		POTATOE	33	BAGZAN AMAS	60	1980	1.98	400
		POTATOE	22	EGHARGHAR	60	1320	1.32	400
		POTATOE	22	EGHARGHAR	60	1320	1.32	400
		GARLIC	26	AOUKADÉDÉ	80	2080	2.08	1000
		GARLIC	22	BAGZAN AMAS	80	1760	1.76	1000
		POTATOE	22	BAGZAN AMAS	60	1320	1.32	400
99	2021-09-06	POTATOE	78	AMÉRIGUE	60	4680	4.68	400
		GARLIC	23	BAGZAN AMAS	80	1840	1.84	1000
		POTATOE	41	BAGZAN AMAS	60	2460	2.46	400
		GARLIC	43	BAGZAN AMAS	80	3440	3.44	1000
100	2021-09-07	POTATOE	76	AMÉRIGUE	60	4560	4.56	400
		POTATOE	55	BAGZAN AMAS	60	3300	3.3	400
		GARLIC	31	BAGZAN AMAS	80	2480	2.48	1000
		POTATOE	20	BAGZAN AMAS	60	1200	1.2	400
		POTATOE	19	AMÉRIGUE	60	1140	1.14	400
		POTATOE	8	TASSESSAT	60	480	0.48	400
101	2021-09-07	POTATOE	6	EGHARGHAR	60	360	0.36	400
		POTATOE	13	EGHARGHAR	60	780	0.78	400
		POTATOE	5	EGHARGHAR	60	300	0.3	400
		POTATOE	11	EGHARGHAR	60	660	0.66	400
		POTATOE	31	EMALAWLÉ	60	1860	1.86	400
		POTATOE	42	AMÉRIGUE	60	2520	2.52	400
		GARLIC	28	BAGZAN AMAS	80	2240	2.24	1000
		GARLIC	29	BAGZAN AMAS	80	2320	2.32	1000
102	2021-09-07	POTATOE	61	BAGZAN AMAS	60	3660	3.66	400
		POTATOE	40	BAGZAN AMAS	60	2400	2.4	400
		POTATOE	31	BAGZAN AMAS	60	1860	1.86	400
		POTATOE	22	BAGZAN AMAS	60	1320	1.32	400
		GARLIC	16	BAGZAN AMAS	80	1280	1.28	1000
		GARLIC	3	TASSESSAT	80	240	0.24	1000
		POTATOE	34	EGHARGHAR	60	2040	2.04	400
103	2021-09-11	POTATOE	63	TASSESSAT	60	3780	3.78	400
		POTATOE	104	BAGZAN AMAS	60	6240	6.24	400
		GARLIC	22	TASSESSAT	70	1540	1.54	1000
		POTATOE	20	EGHARGHAR	60	1200	1.2	400
		GARLIC	8	EGHARGHAR	70	560	0.56	1000
104	2021-09-12	POTATOE	102	BAGZAN AMAS	60	6120	6.12	400
		POTATOE	105	AMÉRIGUE	60	6300	6.3	400
		POTATOE	35	TASSESSAT	60	2100	2.1	400
105	2021-09-13	POTATOE	67	BAGZAN AMAS	60	4020	4.02	500
		POTATOE	62	BAGZAN AMAS	60	3720	3.72	500
		GARLIC	18.5	AOUKADÉDÉ	70	1295	1.295	1000
		GARLIC	21	BAGZAN AMAS	70	1470	1.47	1000
		POTATOE	34	BAGZAN AMAS	60	2040	2.04	500
		POTATOE	17	EGHARGHAR	60	1020	1.02	500
		GARLIC	13	EGHARGHAR	70	910	0.91	1000
106	2021-09-13	POTATOE	65	BAGZAN AMAS	60	3900	3.9	500
		POTATOE	19	BAGZAN AMAS	60	1140	1.14	500
		POTATOE	71	BAGZAN AMAS	60	4260	4.26	500
		POTATOE	56	BAGZAN AMAS	60	3360	3.36	500
		POTATOE	3	BAGZAN AMAS	60	180	0.18	500
107	2021-09-14	POTATOE	37	BAGZAN AMAS	60	2220	2.22	500
		POTATOE	31	EGHARGHAR	60	1860	1.86	500
		POTATOE	53	TCHILLEWIN	60	3180	3.18	500
		POTATOE	34	EGHARGHAR	60	2040	2.04	500
		POTATOE	33	BAGZAN AMAS	60	1980	1.98	500
		GARLIC	38	BAGZAN AMAS	70	2660	2.66	1000
108	2021-09-15	POTATOE	91	TASSESSAT	60	5460	5.46	450
		POTATOE	26	BAGZAN AMAS	60	1560	1.56	450
		POTATOE	26	BAGZAN AMAS	60	1560	1.56	450
		POTATOE	28	BAGZAN AMAS	60	1680	1.68	450
		POTATOE	9	BAGZAN AMAS	60	540	0.54	450
		GARLIC	6	BAGZAN AMAS	70	420	0.42	1000
		POTATOE	33	BAGZAN AMAS	60	1980	1.98	450
109	2021-09-18	POTATOE	19	BAGZAN AMAS	60	1140	1.14	450
		POTATOE	12	BAGZAN AMAS	60	720	0.72	450
		POTATOE	28	AMÉRIGUE	60	1680	1.68	450
		POTATOE		BAGZAN AMAS	60			450
		GARLIC	23	BAGZAN AMAS	60	1380	1.38	1000
		GARLIC	5	AMÉRIGUE	70	350	0.35	1000
		GARLIC	20	AOUKADÉDÉ	70	1400	1.4	1000
		GARLIC	25	AOUKADÉDÉ	70	1750	1.75	1000
		GARLIC	24	EMALAWLÉ	70	1680	1.68	1000
		GARLIC	23	TCHILLEWIN	70	1610	1.61	1000
110	2021-09-20	POTATOE	34	BAGZAN AMAS	60	2040	2.04	400
		POTATOE	17	TASSESSAT	60	1020	1.02	400
		GARLIC	10	TASSESSAT	70	700	0.7	850
		POTATOE	21	TASSESSAT	60	1260	1.26	400
		GARLIC	6	TASSESSAT	70	420	0.42	850
		POTATOE	24	BAGZAN AMAS	60	1440	1.44	400
		POTATOE	10	BAGZAN AMAS	60	600	0.6	400
111	2021-09-21	POTATOE	84	EGHARGHAR	60	5040	5.04	400
		POTATOE	21	EGHARGHAR	60	1260	1.26	400
		POTATOE	63	EGHARGHAR	60	3780	3.78	400
		POTATOE	29	EGHARGHAR	60	1740	1.74	400
		POTATOE	10	EGHARGHAR	60	600	0.6	400
		POTATOE	13	EGHARGHAR	60	780	0.78	400
		POTATOE	11	EGHARGHAR	60	660	0.66	400
112	2021-09-22	POTATOE	15	BAGZAN AMAS	60	900	0.9	400
		POTATOE	74	BAGZAN AMAS	60	4440	4.44	400
		POTATOE	39	IMIN ZENAN	60	2340	2.34	400
		POTATOE	37	BAGZAN AMAS	60	2220	2.22	400
		GARLIC	24	BAGZAN AMAS	70	1680	1.68	850
		GARLIC	10	BAGZAN AMAS	70	700	0.7	850
113	2021-09-25	POTATOE	35	BAGZAN AMAS	60	2100	2.1	400
		POTATOE	92	EGHARGHAR	60	5520	5.52	400
		POTATOE	16	EGHARGHAR	60	960	0.96	400
		POTATOE	19	EGHARGHAR	60	1140	1.14	400
		GARLIC	5	EGHARGHAR	70	350	0.35	900
		POTATOE	3	EGHARGHAR	60	180	0.18	400
114	2021-09-30	POTATOE	57	TASSESSAT	60	3420	3.42	400
		POTATOE	36	BAGZAN AMAS	60	2160	2.16	400
		POTATOE	29	TASSESSAT	60	1740	1.74	400
		GARLIC	44	TASSESSAT	70	3080	3.08	1000
		GARLIC	22	TASSESSAT	70	1540	1.54	1000
		POTATOE	4	BAGZAN AMAS	60	240	0.24	400
		GARLIC	4	BAGZAN AMAS	70	280	0.28	1000
115	2021-10-01	POTATOE	24	TASSESSAT	60	1440	1.44	450
		GARLIC	48	TASSESSAT	70	3360	3.36	1000
		GARLIC	80	BAGZAN AMAS	70	5600	5.6	1000
		GARLIC	16	BAGZAN AMAS	70	1120	1.12	1000
116	2021-10-04	ONION	300	EMALAWLÉ	45	13500	13.5	20000
117	2021-10-04	ONION	224	AOUKADÉDÉ	45	10080	10.08	20000
		ONION	68	EMALAWLÉ	45	3060	3.06	20000
118	2021-10-05	POTATOE	33	BAGZAN AMAS	60	1980	1.98	500
		GARLIC	35	BAGZAN AMAS	70	2450	2.45	1000
		GARLIC	27	BAGZAN AMAS	70	1890	1.89	1000
		GARLIC	53	BAGZAN AMAS	70	3710	3.71	1000
		GARLIC	53	BAGZAN AMAS	70	3710	3.71	1000
		GARLIC	25.5	BAGZAN AMAS	70	1785	1.785	1000
119	2021-10-05	ONION	270	EMALAWLÉ	45	12150	12.15	18000
120	2021-10-05	ONION	196	EMALAWLÉ	45	8820	8.82	18000
		ONION	64	EMALAWLÉ	45	2880	2.88	18000
121	2021-10-05	POTATOE	117	BAGZAN AMAS	60	7020	7.02	500
		GARLIC	32	BAGZAN AMAS	70	2240	2.24	1000
		POTATOE	44	BAGZAN AMAS	60	2640	2.64	500
122	2021-10-05	ONION	132	EMALAWLÉ	45	5940	5.94	18000
		ONION	76	EMALAWLÉ	45	3420	3.42	18000
		ONION	64	EMALAWLÉ	45	2880	2.88	18000
123	2021-10-06	POTATOE	45	BAGZAN AMAS	60	2700	2.7	500
		GARLIC	16	BAGZAN AMAS	70	1120	1.12	1000
		GARLIC	126	EGHARGHAR	70	8820	8.82	1000
124	2021-10-06	ONION	134	AKARI	45	6030	6.03	17000
		ONION	13	EMALAWLÉ	45	585	0.585	17000
		ONION	47	BAGZAN AMAS	45	2115	2.115	17000
125	2021-10-07	GARLIC	34	EGHARGHAR	70	2380	2.38	1000
		GARLIC	24	EGHARGHAR	70	1680	1.68	1000
		GARLIC	4	EGHARGHAR	70	280	0.28	1000
		GARLIC	9	EGHARGHAR	70	630	0.63	1000
		GARLIC	39	EGHARGHAR	70	2730	2.73	1000
		GARLIC	7	EGHARGHAR	70	490	0.49	1000
		GARLIC	15	EGHARGHAR	70	1050	1.05	1000
		GARLIC	10	EGHARGHAR	70	700	0.7	1000
		GARLIC	33	EGHARGHAR	70	2310	2.31	1000
		GARLIC	4	EGHARGHAR	70	280	0.28	1000
		GARLIC	6	EGHARGHAR	70	420	0.42	1000
126	2021-10-09	POTATOE	93	EGHARGHAR	60	5580	5.58	500
		GARLIC	20	EGHARGHAR	70	1400	1.4	1000
		GARLIC	11	BAGZAN AMAS	70	770	0.77	1000
		GARLIC	15	EGHARGHAR	70	1050	1.05	1000
		GARLIC	6	BAGZAN AMAS	70	420	0.42	1000
127	2021-10-10	ONION	280	EMALAWLÉ	45	12600	12.6	17500
128	2021-10-10	ONION	98	AKARI	45	4410	4.41	17500
		ONION	93	EMALAWLÉ	45	4185	4.185	17500
		ONION	33	EMALAWLÉ	45	1485	1.485	17500
129	2021-10-10	ONION	147	AOUKADÉDÉ	45	6615	6.615	17500
		ONION	134	EMALAWLÉ	45	6030	6.03	17500
130	2021-10-11	POTATOE	64.5	BAGZAN AMAS	60	3870	3.87	600
		ONION	164	EMALAWLÉ	45	7380	7.38	17000
131	2021-10-11	ONION	104	KOKAI	45	4680	4.68	17000
		ONION	151	EMALAWLÉ	45	6795	6.795	17000
		ONION	20	BAGZAN AMAS	45	900	0.9	17000
132	2021-10-11	ONION	258	AOUKADÉDÉ	45	11610	11.61	17500
		ONION	111	AOUKADÉDÉ	45	4995	4.995	17500
133	2021-10-13	ONION	76	EMALAWLÉ	45	3420	3.42	17500
		ONION	94	EMALAWLÉ	45	4230	4.23	17500
		ONION	30	BAGZAN AMAS	45	1350	1.35	17500
		ONION	80	BAGZAN AMAS	45	3600	3.6	17500
134	2021-10-13	ONION	148	EMALAWLÉ	45	6660	6.66	17500
		ONION	154	EMALAWLÉ	45	6930	6.93	17500
135	2021-10-13	ONION	180	AOUKADÉDÉ	45	8100	8.1	17500
		ONION	97	EMALAWLÉ	45	4365	4.365	17500
		ONION	10	KOKAI	45	450	0.45	17500
136	2021-10-15	ONION	111	AKARI	45	4995	4.995	16500
		ONION	38	EMALAWLÉ	45	1710	1.71	16500
		ONION	37	EMALAWLÉ	45	1665	1.665	16500
		ONION	48	EMALAWLÉ	45	2160	2.16	16500
		ONION	46	AOUKADÉDÉ	45	2070	2.07	16500
137	2021-10-15	ONION	224	EMALAWLÉ	45	10080	10.08	16500
		ONION	60	EMALAWLÉ	45	2700	2.7	16500
138	2021-10-15	POTATOE	81	BAGZAN AMAS	60	4860	4.86	600
		GARLIC	28	BAGZAN AMAS	70	1960	1.96	1000
		GARLIC	6	BAGZAN AMAS	70	420	0.42	1000
		GARLIC	16	BAGZAN AMAS	70	1120	1.12	1000
		ONION	41	EGHARGHAR	45	1845	1.845	16500
		ONION	23	EGHARGHAR	45	1035	1.035	16500
		ONION	10	EGHARGHAR	45	450	0.45	16500
		ONION	51	BAGZAN AMAS	45	2295	2.295	16500
139	2021-10-16	ONION	116	AOUKADÉDÉ	45	5220	5.22	16500
		ONION	50	AOUKADÉDÉ	45	2250	2.25	16500
		ONION	100	AOUKADÉDÉ	45	4500	4.5	16500
140	2021-10-17	ONION	163	AOUKADÉDÉ	45	7335	7.335	17000
		ONION	147	EMALAWLÉ	45	6615	6.615	17000
141	2021-10-17	ONION	215	AOUKADÉDÉ	45	9675	9.675	17000
		ONION	19	EMALAWLÉ	45	855	0.855	17000
142	2021-10-17	ONION	60	BAGZAN AMAS	45	2700	2.7	17000
		ONION	100	AOUKADÉDÉ	45	4500	4.5	17000
		ONION	42	TASSESSAT	45	1890	1.89	17000
		ONION	47	AMÉRIGUE	45	2115	2.115	17000
143	2021-10-17	ONION	104	BAGZAN AMAS	45	4680	4.68	17000
		ONION	42	BAGZAN AMAS	45	1890	1.89	17000
		ONION	134	BAGZAN AMAS	45	6030	6.03	17000
144	2021-10-18	ONION	293	EMALAWLÉ	45	13185	13.185	17000
145	2021-10-18	GARLIC	73	AMÉRIGUE	70	5110	5.11	1000
		GARLIC	55	AMÉRIGUE	70	3850	3.85	1000
146	2021-10-18	ONION	128	BAGZAN AMAS	45	5760	5.76	17000
		ONION	78	IMIN CHAGUERAN	45	3510	3.51	17000
		ONION	23	IMIN CHAGUERAN	45	1035	1.035	17000
		ONION	24	IMIN ZENAN	45	1080	1.08	17000
147	2021-10-18	ONION	276	EMALAWLÉ	45	12420	12.42	17000
		ONION	29	EMALAWLÉ	45	1305	1.305	17000
148	2021-10-18	GARLIC	32	BAGZAN AMAS	70	2240	2.24	1000
		GARLIC	10	BAGZAN AMAS	70	700	0.7	1000
		GARLIC	11	BAGZAN AMAS	70	770	0.77	1000
		GARLIC	55	BAGZAN AMAS	70	3850	3.85	1000
		ONION	81	BAGZAN AMAS	45	3645	3.645	17000
		ONION	46	BAGZAN AMAS	45	2070	2.07	17000
149	2021-10-19	ONION	240	IMIN ZENAN	45	10800	10.8	17000
		ONION	47	IMIN ZENAN	45	2115	2.115	17000
150	2021-10-19	ONION	123	EMALAWLÉ	45	5535	5.535	17000
		ONION	83	AOUKADÉDÉ	45	3735	3.735	17000
		ONION	48	IMIN ZENAN	45	2160	2.16	17000
151	2021-10-19	ONION	263	EMALAWLÉ	45	11835	11.835	17000
152	2021-10-19	ONION	231	KOKAI	45	10395	10.395	17000
153	2021-10-20	ONION	156	AOUKADÉDÉ	45	7020	7.02	17000
		ONION	135	AOUKADÉDÉ	45	6075	6.075	17000
154	2021-10-20	ONION	280	AOUKADÉDÉ	45	12600	12.6	17000
155	2021-10-20	ONION	99	KOKAI	45	4455	4.455	17000
		ONION	20	AOUKADÉDÉ	45	900	0.9	17000
		ONION	152	AOUKADÉDÉ	45	6840	6.84	17000
156	2021-10-20	ONION	51	EGHARGHAR	45	2295	2.295	17000
		ONION	103	EGHARGHAR	45	4635	4.635	17000
		ONION	66	EMALAWLÉ	45	2970	2.97	17000
		ONION	37	BAGZAN AMAS	45	1665	1.665	17000
		POTATOE	10	EGHARGHAR	70	700	0.7	600
		GARLIC	2	EGHARGHAR	70	140	0.14	1000
157	2021-10-21	ONION	93	BAGZAN AMAS	45	4185	4.185	17000
		ONION	45	BAGZAN AMAS	45	2025	2.025	17000
		ONION	63	AOUKADÉDÉ	45	2835	2.835	17000
		ONION	64	BAGZAN AMAS	45	2880	2.88	17000
		GARLIC	18	BAGZAN AMAS	70	1260	1.26	1000
158	2021-10-21	ONION	81	AOUKADÉDÉ	45	3645	3.645	17000
		ONION	104	EMALAWLÉ	45	4680	4.68	17000
		GARLIC	20	BAGZAN AMAS	70	1400	1.4	17000
159	2021-10-21	ONION	38	TASSESSAT	45	1710	1.71	17000
		ONION	30	EMALAWLÉ	45	1350	1.35	17000
		ONION	109	IMIN ZENAN	45	4905	4.905	17000
		ONION	85	IMIN CHAGUERAN	45	3825	3.825	17000
160	2021-10-22	ONION	95	AKARI	45	4275	4.275	16500
		ONION	86	AOUKADÉDÉ	45	3870	3.87	16500
		ONION	50	AKARI	45	2250	2.25	16500
161	2021-10-22	ONION	110	AOUKADÉDÉ	45	4950	4.95	16500
		ONION	192	AOUKADÉDÉ	45	8640	8.64	16500
162	2021-10-22	ONION	269	IMIN CHAGUERAN	45	12105	12.105	16500
163	2021-10-22	ONION	234	AOUKADÉDÉ	45	10530	10.53	16500
164	2021-10-23	ONION	296	AOUKADÉDÉ	45	13320	13.32	16500
165	2021-10-23	ONION	124	AOUKADÉDÉ	45	5580	5.58	16500
		ONION	115	AOUKADÉDÉ	45	5175	5.175	16500
		ONION	41	BAGZAN AMAS	45	1845	1.845	16500
166	2021-10-23	ONION	90	EMALAWLÉ	45	4050	4.05	16500
		ONION	67	EMALAWLÉ	45	3015	3.015	16500
		ONION	51	EGHARGHAR	45	2295	2.295	16500
		ONION	47	AOUKADÉDÉ	45	2115	2.115	16500
		ONION	19	AMÉRIGUE	45	855	0.855	16500
167	2021-10-23	ONION	141	KOKAI	45	6345	6.345	16500
		ONION	106	EMALAWLÉ	45	4770	4.77	16500
		ONION	25	BAGZAN AMAS	45	1125	1.125	16500
168	2021-10-24	POTATOE	36	BAGZAN AMAS	60	2160	2.16	600
		ONION	45	BAGZAN AMAS	45	2025	2.025	16500
		ONION	51	BAGZAN AMAS	45	2295	2.295	16500
		ONION	88	BAGZAN AMAS	45	3960	3.96	16500
		ONION	10	BAGZAN AMAS	45	450	0.45	16500
169	2021-10-24	ONION	90	IMIN ZENAN	45	4050	4.05	15000
		ONION	51	IMIN ZENAN	45	2295	2.295	15000
		ONION	92	BAGZAN AMAS	45	4140	4.14	15000
170	2021-10-24	GARLIC	78	EGHARGHAR	70	5460	5.46	1250
		GARLIC	26	EGHARGHAR	70	1820	1.82	1250
171	2021-10-24	ONION	80	KOKAI	70	5600	5.6	15000
		ONION	128	KOKAI	45	5760	5.76	15000
		ONION	84	KOKAI	45	3780	3.78	15000
172	2021-10-25	ONION	78	IMIN CHAGUERAN	45	3510	3.51	15000
		ONION	53	BAGZAN AMAS	45	2385	2.385	15000
		ONION	22	IMIN CHAGUERAN	45	990	0.99	15000
		ONION	30	BAGZAN AMAS	45	1350	1.35	15000
		ONION	14	EMALAWLÉ	45	630	0.63	15000
		ONION	39	AMÉRIGUE	45	1755	1.755	15000
		GARLIC	4	BAGZAN AMAS	70	280	0.28	1250
173	2021-10-25	ONION	179	AOUKADÉDÉ	45	8055	8.055	15000
		ONION	95	BAGZAN AMAS	45	4275	4.275	15000
174	2021-10-26	ONION	153	IMIN ZENAN	45	6885	6.885	15000
		ONION	54	AOUKADÉDÉ	45	2430	2.43	15000
		ONION	78	KOKAI	45	3510	3.51	15000
175	2021-10-26	ONION	89	AOUKADÉDÉ	45	4005	4.005	15000
		ONION	195	EMALAWLÉ	45	8775	8.775	15000
176	2021-10-26	POTATOE	74	BAGZAN AMAS	60	4440	4.44	600
		GARLIC	81	BAGZAN AMAS	70	5670	5.67	1250
177	2021-10-26	ONION	48	AKARI	45	2160	2.16	14000
		ONION		AOUKADÉDÉ	45			14000
178	2021-10-26	ONION	138	BAGZAN AMAS	45	6210	6.21	14000
		ONION	121	EMALAWLÉ	45	5445	5.445	14500
		ONION	24	EMALAWLÉ	45	1080	1.08	14000
179	2021-10-26	ONION	200	BAGZAN AMAS	45	9000	9	14000
		ONION		BAGZAN AMAS	45			14000
		ONION	9	BAGZAN AMAS	45	405	0.405	14000
180	2021-10-27	ONION	131	EGHARGHAR	45	5895	5.895	14000
		ONION	84	BAGZAN AMAS	45	3780	3.78	14000
		ONION	92	BAGZAN AMAS	45	4140	4.14	14000
		ONION	37	EGHARGHAR	45	1665	1.665	14000
181	2021-10-27	ONION	93	IMIN ZENAN	45	4185	4.185	14000
		ONION	134	IMIN ZENAN	45	6030	6.03	14000
		ONION	46	EMALAWLÉ	45	2070	2.07	14000
182	2021-10-27	ONION	99	BAGZAN AMAS	45	4455	4.455	14000
		ONION	49	IMIN ZENAN	45	2205	2.205	14000
		ONION	110	BAGZAN AMAS	45	4950	4.95	14000
183	2021-10-27	ONION	260	BAGZAN AMAS	45	11700	11.7	14000
184	2021-10-27	ONION	157	AOUKADÉDÉ	45	7065	7.065	14000
		ONION	51	AOUKADÉDÉ	45	2295	2.295	14000
		ONION	15	AOUKADÉDÉ	45	675	0.675	14000
		ONION	44	AOUKADÉDÉ	45	1980	1.98	14000
		ONION	3	AOUKADÉDÉ	45	135	0.135	14000
185	2021-10-28	ONION	290	AOUKADÉDÉ	45	13050	13.05	14500
186	2021-10-28	ONION	158	AKARI	45	7110	7.11	14000
187	2021-10-28	ONION	280	EMALAWLÉ	45	12600	12.6	10510
188	2021-10-28	ONION	155	IMIN ZENAN	45	6975	6.975	13000
		ONION	31	IMIN ZENAN	45	1395	1.395	13000
		ONION	100	IMIN ZENAN	45	4500	4.5	13000
		ONION	5	EMALAWLÉ	45	225	0.225	3000
189	2021-10-28	ONION	55	BAGZAN AMAS	45	2475	2.475	13000
		ONION	22	BAGZAN AMAS	45	990	0.99	13000
		ONION	33	BAGZAN AMAS	45	1485	1.485	13000
190	2021-10-28	ONION	83	BAGZAN AMAS	45	3735	3.735	13000
		ONION	64	BAGZAN AMAS	45	2880	2.88	13000
		ONION	68	BAGZAN AMAS	45	3060	3.06	13000
		ONION	43	BAGZAN AMAS	45	1935	1.935	13000
191	2021-10-29	ONION	61	EGHARGHAR	45	2745	2.745	13000
		ONION	19	EGHARGHAR	45	855	0.855	13000
		ONION	14	EGHARGHAR	45	630	0.63	13000
		ONION	25	EGHARGHAR	45	1125	1.125	13000
		ONION	50	EGHARGHAR	45	2250	2.25	13000
		ONION	64	EGHARGHAR	45	2880	2.88	13000
		ONION	16	EGHARGHAR	45	720	0.72	13000
192	2021-10-29	ONION	131	BAGZAN AMAS	45	5895	5.895	13000
		ONION	79	AMÉRIGUE	45	3555	3.555	13000
		ONION	49	AMÉRIGUE	45	2205	2.205	13000
193	2021-10-29	ONION	300	EMALAWLÉ	45	13500	13.5	13000
194	2021-10-29	ONION	172	AOUKADÉDÉ	45	7740	7.74	13000
		ONION	36	AMÉRIGUE	45	1620	1.62	13000
		ONION	56	AMÉRIGUE	45	2520	2.52	13000
		ONION	12	BAGZAN AMAS	45	540	0.54	13000
		ONION	7	BAGZAN AMAS	45	315	0.315	13000
195	2021-10-29	ONION	157	KOKAI	45	7065	7.065	13000
		ONION	109	AOUKADÉDÉ	45	4905	4.905	13000
196	2021-10-29	ONION	188	EMALAWLÉ	45	8460	8.46	13000
		ONION	47	EMALAWLÉ	45	2115	2.115	13000
		ONION	35	EMALAWLÉ	45	1575	1.575	13000
197	2021-10-29	ONION	88	TASSESSAT	45	3960	3.96	13000
		ONION	161	EMALAWLÉ	45	7245	7.245	13000
		ONION	11	EMALAWLÉ	45	495	0.495	13000
198	2021-10-29	ONION	105	AOUKADÉDÉ	45	4725	4.725	13000
		ONION	38	BAGZAN AMAS	45	1710	1.71	13000
		ONION	49	AMÉRIGUE	45	2205	2.205	13000
		ONION	140	IMIN CHAGUERAN	45	6300	6.3	13000
199	2021-10-29	ONION	95	AOUKADÉDÉ	45	4275	4.275	13000
		ONION	50	AOUKADÉDÉ	45	2250	2.25	13000
		ONION	119	AOUKADÉDÉ	45	5355	5.355	13000
200	2021-10-31	GARLIC	40	BAGZAN AMAS	70	2800	2.8	1200
		GARLIC	27	BAGZAN AMAS	70	1890	1.89	1200
		GARLIC	26	BAGZAN AMAS	70	1820	1.82	1200
		GARLIC	6	BAGZAN AMAS	70	420	0.42	1200
		GARLIC	22.5	SOUBA	70	1575	1.575	1200
		GARLIC	24.5	EGHARGHAR	70	1715	1.715	1200
		GARLIC	6	BAGZAN AMAS	70	420	0.42	1200
		GARLIC	3	EGHARGHAR	70	210	0.21	1200
201	2021-10-31	GARLIC	33	EGHARGHAR	70	2310	2.31	1200
		GARLIC	45.5	BAGZAN AMAS	70	3185	3.185	1200
		GARLIC	27	EGHARGHAR	70	1890	1.89	1200
		GARLIC	28	EGHARGHAR	70	1960	1.96	1200
		ONION	12	AOUKADÉDÉ	45	540	0.54	12000
202	2021-10-31	ONION	222	IMIN ZENAN	45	9990	9.99	12000
		ONION	62	IMIN ZENAN	45	2790	2.79	12000
203	2021-10-31	ONION	66	AOUKADÉDÉ	45	2970	2.97	12000
		ONION	69	AOUKADÉDÉ	45	3105	3.105	12000
		ONION	89	AOUKADÉDÉ	45	4005	4.005	12000
		ONION	68	AOUKADÉDÉ	45	3060	3.06	12000
204	2021-10-31	ONION	60	AOUKADÉDÉ	45	2700	2.7	12000
		ONION	89	SOUBA	45	4005	4.005	12000
		ONION	84	AKARI	45	3780	3.78	12000
205	2021-11-01	ONION	191	AOUKADÉDÉ	45	8595	8.595	12000
		ONION	40	EGHARGHAR	45	1800	1.8	12000
		ONION	50	AMÉRIGUE	45	2250	2.25	12000
206	2021-11-01	ONION	130	EMALAWLÉ	45	5850	5.85	12000
		ONION	69	BAGZAN AMAS	45	3105	3.105	12000
		ONION	13	BAGZAN AMAS	45	585	0.585	12000
		ONION	45	EGHARGHAR	45	2025	2.025	1200
207	2021-11-01	ONION	237	BAGZAN AMAS	45	10665	10.665	12000
		ONION	44	AMÉRIGUE	45	1980	1.98	12000
208	2021-11-02	ONION	88	AOUKADÉDÉ	45	3960	3.96	12000
		ONION	25	AOUKADÉDÉ	45	1125	1.125	12000
		ONION	39	AOUKADÉDÉ	45	1755	1.755	1200
		ONION	37	AOUKADÉDÉ	45	1665	1.665	12000
		ONION	16	AOUKADÉDÉ	45	720	0.72	12000
		ONION	29	AOUKADÉDÉ	45	1305	1.305	12000
		ONION	71	AMÉRIGUE	45	3195	3.195	12000
209	2021-11-02	ONION	113	BAGZAN AMAS	45	5085	5.085	12000
		ONION	180	AOUKADÉDÉ	45	8100	8.1	12000
210	2021-11-02	ONION	114	EGHARGHAR	45	5130	5.13	12000
		ONION	36	EGHARGHAR	45	1620	1.62	12000
		ONION	25	EGHARGHAR	45	1125	1.125	12000
		ONION	22	EGHARGHAR	45	990	0.99	12000
		ONION	10	EGHARGHAR	45	450	0.45	12000
		ONION	10	EGHARGHAR	45	450	0.45	12000
		ONION	21	EGHARGHAR	45	945	0.945	12000
211	2021-11-03	ONION	196	KOKAI	45	8820	8.82	12000
		ONION	46	KOKAI	45	2070	2.07	12000
212	2021-11-03	ONION	179	EMALAWLÉ	45	8055	8.055	12000
		ONION	78	EMALAWLÉ	45	3510	3.51	12000
		ONION	24	EGHARGHAR	45	1080	1.08	12000
213	2021-11-03	ONION	305	IMIN ZENAN	45	13725	13.725	12000
214	2021-11-04	ONION	91	AMÉRIGUE	45	4095	4.095	12000
		ONION	159	BAGZAN AMAS	45	7155	7.155	12000
		ONION	15	TASSESSAT	45	675	0.675	12000
215	2021-11-04	POTATOE	34	BAGZAN AMAS	60	2040	2.04	600
		POTATOE	70	AMÉRIGUE	60	4200	4.2	600
		GARLIC	25	AOUKADÉDÉ	70	1750	1.75	1100
		GARLIC	38	EGHARGHAR	70	2660	2.66	1100
		GARLIC	24	BAGZAN AMAS	70	1680	1.68	1100
216	2021-11-04	ONION	292	BAGZAN AMAS	45	13140	13.14	12000
217	2021-11-05	GARLIC	28.5	BAGZAN AMAS	70	1995	1.995	1200
		POTATOE	38.5	BAGZAN AMAS	60	2310	2.31	600
		GARLIC	43	EGHARGHAR	70	3010	3.01	1200
		GARLIC	55.5	AMÉRIGUE	70	3885	3.885	1200
		GARLIC	2.5	AOUKADÉDÉ	70	175	0.175	1200
218	2021-11-05	POTATOE	99	BAGZAN AMAS	60	5940	5.94	600
		GARLIC		BAGZAN AMAS	70			1100
		GARLIC	73	EGHARGHAR	70	5110	5.11	1100
219	2021-11-05	ONION	97	BAGZAN AMAS	45	4365	4.365	11500
		ONION	102	BAGZAN AMAS	45	4590	4.59	11500
		ONION	50	BAGZAN AMAS	45	2250	2.25	11500
		ONION	15	EMALAWLÉ	45	675	0.675	11500
220	2021-11-06	ONION	106	AOUKADÉDÉ	45	4770	4.77	12000
		ONION	129	AOUKADÉDÉ	45	5805	5.805	12000
		ONION	31	BAGZAN AMAS	45	1395	1.395	12000
		ONION	15	EMALAWLÉ	45	675	0.675	12000
221	2021-11-06	ONION	145	EMALAWLÉ	45	6525	6.525	12000
		ONION	61	TASSESSAT	45	2745	2.745	12000
		ONION	40	EMALAWLÉ	45	1800	1.8	12000
		ONION	34	BAGZAN AMAS	45	1530	1.53	12000
222	2021-11-06	ONION	91	BAGZAN AMAS	45	4095	4.095	12000
		ONION	91	BAGZAN AMAS	45	4095	4.095	12000
		ONION	78	BAGZAN AMAS	45	3510	3.51	12000
223	2021-11-06	ONION	113	BAGZAN AMAS	45	5085	5.085	12000
		ONION	63	BAGZAN AMAS	45	2835	2.835	12000
		ONION	75	AMÉRIGUE	45	3375	3.375	12000
224	2021-11-06	ONION	300	AOUKADÉDÉ	45	13500	13.5	12000
225	2021-11-07	ONION	211	IMIN ZENAN	45	9495	9.495	12000
		ONION	58	IMIN ZENAN	45	2610	2.61	12000
226	2021-11-07	ONION	65	EMALAWLÉ	45	2925	2.925	12000
		ONION	60	BAGZAN AMAS	45	2700	2.7	12000
		ONION	32	EGHARGHAR	45	1440	1.44	12000
		ONION	18	EGHARGHAR	45	810	0.81	12000
		ONION	48	EGHARGHAR	45	2160	2.16	12000
		ONION	48	EGHARGHAR	45	2160	2.16	12000
		ONION	20	BAGZAN AMAS	45	900	0.9	12000
227	2021-11-07	ONION	101	AOUKADÉDÉ	45	4545	4.545	12000
		ONION	44	BAGZAN AMAS	45	1980	1.98	12000
		ONION	78	BAGZAN AMAS	45	3510	3.51	12000
		ONION	26	AOUKADÉDÉ	45	1170	1.17	12000
228	2021-11-07	ONION	205	BAGZAN AMAS	45	9225	9.225	12000
		ONION	81	BAGZAN AMAS	45	3645	3.645	12000
229	2021-11-08	ONION	146	AMÉRIGUE	45	6570	6.57	12000
		ONION	100	AMÉRIGUE	45	4500	4.5	12000
230	2021-11-08	ONION	171	IMIN ZENAN	45	7695	7.695	10000
		ONION	32	BAGZAN AMAS	45	1440	1.44	10000
		ONION	12	BAGZAN AMAS	45	540	0.54	10000
		ONION	46	BAGZAN AMAS	45	2070	2.07	10000
		ONION	30	BAGZAN AMAS	45	1350	1.35	10000
		ONION	10	IMIN CHAGUERAN	45	450	0.45	10000
231	2021-11-08	ONION	190	IMIN ZENAN	45	8550	8.55	10000
		ONION	84	AOUKADÉDÉ	45	3780	3.78	10000
232	2021-11-08	ONION	245	AOUKADÉDÉ	45	11025	11.025	10000
		ONION	96	AMÉRIGUE	45	4320	4.32	10000
233	2021-11-09	ONION	280	BAGZAN AMAS	45	12600	12.6	10000
234	2021-11-09	ONION	98	BAGZAN AMAS	45	4410	4.41	10000
		ONION	118	BAGZAN AMAS	45	5310	5.31	10000
		ONION	61	AMÉRIGUE	45	2745	2.745	10000
235	2021-11-10	ONION	75	AOUKADÉDÉ	45	3375	3.375	10000
		ONION	216	KOKAI	45	9720	9.72	10000
236	2021-11-10	ONION	137	BAGZAN AMAS	45	6165	6.165	10000
		ONION	99	EGHARGHAR	45	4455	4.455	10000
		ONION	44	EGHARGHAR	45	1980	1.98	10000
237	2021-11-10	ONION	38	AOUKADÉDÉ	45	1710	1.71	9000
		ONION	243	EMALAWLÉ	45	10935	10.935	9000
238	2021-11-10	ONION	79	EMALAWLÉ	45	3555	3.555	9000
		ONION	62	IMIN ZENAN	45	2790	2.79	6000
		ONION	94	AOUKADÉDÉ	45	4230	4.23	9000
239	2021-11-10	ONION	214	TCHILLEWIN	45	9630	9.63	10000
		ONION	36	EMALAWLÉ	45	1620	1.62	10000
240	2021-11-10	POTATOE	98	BAGZAN AMAS	60	5880	5.88	400
		GARLIC	48	BAGZAN AMAS	70	3360	3.36	1200
		POTATOE	35	AMÉRIGUE	60	2100	2.1	400
		GARLIC	23	BAGZAN AMAS	70	1610	1.61	1200
241	2021-11-11	ONION	55	IMIN ZENAN	45	2475	2.475	10000
		ONION	50	IMIN ZENAN	45	2250	2.25	10000
		ONION	138	AOUKADÉDÉ	45	6210	6.21	10000
		ONION	50	AOUKADÉDÉ	45	2250	2.25	10000
242	2021-11-11	ONION	110	BAGZAN AMAS	45	4950	4.95	10000
		ONION	62	BAGZAN AMAS	45	2790	2.79	10000
		ONION	92	BAGZAN AMAS	45	4140	4.14	10000
243	2021-11-13	POTATOE	52	TASSESSAT	60	3120	3.12	400
		POTATOE	47	AMÉRIGUE	60	2820	2.82	400
		GARLIC	8	TASSESSAT	70	560	0.56	1100
		POTATOE	23	TASSESSAT	60	1380	1.38	400
		GARLIC	42	BAGZAN AMAS	70	2940	2.94	1100
		GARLIC	8	TASSESSAT	70	560	0.56	1100
		GARLIC	18	BAGZAN AMAS	70	1260	1.26	1100
		GARLIC	10	AOUKADÉDÉ	70	700	0.7	1100
244	2021-11-13	ONION	290	TASSESSAT	45	13050	13.05	10000
245	2021-11-13	ONION	271	BAGZAN AMAS	45	12195	12.195	10000
		ONION	9	AOUKADÉDÉ	45	405	0.405	10000
246	2021-11-13	ONION	101	EGHARGHAR	45	4545	4.545	10000
		ONION	11	EGHARGHAR	45	495	0.495	10000
		ONION	5	EGHARGHAR	45	225	0.225	10000
		ONION	29	EGHARGHAR	45	1305	1.305	10000
		ONION	40	EGHARGHAR	45	1800	1.8	10000
		ONION	89	AMÉRIGUE	45	4005	4.005	10000
		ONION	42	AMÉRIGUE	45	1890	1.89	10000
247	2021-11-13	ONION	118	BAGZAN AMAS	45	5310	5.31	10000
		ONION	109	BAGZAN AMAS	45	4905	4.905	10000
		ONION	44	BAGZAN AMAS	45	1980	1.98	10000
248	2021-11-13	ONION	191	TASSESSAT	45	8595	8.595	10000
		ONION	9	EMALAWLÉ	45	405	0.405	10000
		ONION	47	SOUBA	45	2115	2.115	10000
		ONION	36	EMALAWLÉ	45	1620	1.62	10000
249	2021-11-13	ONION	203	BAGZAN AMAS	45	9135	9.135	10000
		ONION	94	BAGZAN AMAS	45	4230	4.23	10000
250	2021-11-13	ONION	79	AMÉRIGUE	45	3555	3.555	10000
		ONION	74	TCHILLEWIN	45	3330	3.33	10000
		ONION	113	BAGZAN AMAS	45	5085	5.085	10000
251	2021-11-13	ONION	163	TASSESSAT	45	7335	7.335	10000
		ONION	58	TASSESSAT	45	2610	2.61	10000
		ONION	38	TASSESSAT	45	1710	1.71	10000
		ONION	36	EMALAWLÉ	45	1620	1.62	10000
252	2021-11-14	ONION	37	TCHILLEWIN	45	1665	1.665	10000
		ONION	63	AMÉRIGUE	45	2835	2.835	10000
		ONION	95	AOUKADÉDÉ	45	4275	4.275	10000
		ONION	53	AOUKADÉDÉ	45	2385	2.385	10000
253	2021-11-14	ONION	85	EMALAWLÉ	45	3825	3.825	10000
		ONION	75	TASSESSAT	45	3375	3.375	10000
		ONION	80	BAGZAN AMAS	45	3600	3.6	10000
		ONION	11	BAGZAN AMAS	45	495	0.495	10000
		ONION	16	TASSESSAT	45	720	0.72	10000
254	2021-11-15	ONION	41	BAGZAN AMAS	45	1845	1.845	10000
		ONION	73	BAGZAN AMAS	45	3285	3.285	10000
		ONION	42	BAGZAN AMAS	45	1890	1.89	10000
		ONION	126	BAGZAN AMAS	45	5670	5.67	10000
255	2021-11-15	ONION	88	EMALAWLÉ	45	3960	3.96	10000
		ONION	103	EMALAWLÉ	45	4635	4.635	10000
		ONION	71	EMALAWLÉ	45	3195	3.195	10000
		ONION	11	BAGZAN AMAS	45	495	0.495	10000
256	2021-11-16	ONION	42	BAGZAN AMAS	45	1890	1.89	10000
		ONION	40	EMALAWLÉ	45	1800	1.8	10000
		ONION	67	EMALAWLÉ	45	3015	3.015	10000
		ONION	18	BAGZAN AMAS	45	810	0.81	10000
		ONION	34	BAGZAN AMAS	45	1530	1.53	10000
		ONION	35	AOUKADÉDÉ	45	1575	1.575	10000
257	2021-11-16	ONION	137	KOKAI	45	6165	6.165	10000
		ONION	64	IMIN ZENAN	45	2880	2.88	10000
		ONION	58	AOUKADÉDÉ	45	2610	2.61	10000
		ONION	28	BAGZAN AMAS	45	1260	1.26	10000
		ONION	5	TASSESSAT	45	225	0.225	10000
258	2021-11-16	POTATOE	90	TASSESSAT	60	5400	5.4	400
		GARLIC	50	AMÉRIGUE	70	3500	3.5	1200
		GARLIC	18	EGHARGHAR	70	1260	1.26	1200
		GARLIC	21	SOUBA	70	1470	1.47	1200
		GARLIC	7	EGHARGHAR	70	490	0.49	1200
		GARLIC	8	BAGZAN AMAS	70	560	0.56	1200
		GARLIC	25	EGHARGHAR	70	1750	1.75	1200
259	2021-11-17	ONION	48	BAGZAN AMAS	45	2160	2.16	10000
		ONION	28	BAGZAN AMAS	45	1260	1.26	10000
		ONION	9	BAGZAN AMAS	45	405	0.405	10000
		ONION	75	SOUBA	45	3375	3.375	10000
		ONION	52	AKARI	45	2340	2.34	10000
		ONION	26	EGHARGHAR	45	1170	1.17	10000
		ONION	18	BAGZAN AMAS	45	810	0.81	10000
260	2021-11-17	ONION	93	IMIN CHAGUERAN	45	4185	4.185	9000
		ONION	50	BAGZAN AMAS	45	2250	2.25	9000
		ONION	47	TASSESSAT	45	2115	2.115	9000
		ONION	57	TCHILLEWIN	45	2565	2.565	9000
261	2021-11-17	ONION	243	BAGZAN AMAS	45	10935	10.935	9000
		ONION	17	BAGZAN AMAS	45	765	0.765	9000
262	2021-11-17	ONION	102	BAGZAN AMAS	45	4590	4.59	9000
		ONION	96	EMALAWLÉ	45	4320	4.32	9000
		ONION	49	BAGZAN AMAS	45	2205	2.205	9000
263	2021-11-18	ONION	93	IMIN CHAGUERAN	45	4185	4.185	9000
		ONION	50	BAGZAN AMAS	45	2250	2.25	9000
		ONION	47	TCHILLEWIN	45	2115	2.115	9000
		ONION	57	TCHILLEWIN	45	2565	2.565	9000
264	2021-11-18	ONION	87	AKARI	45	3915	3.915	9000
		ONION	83	IMIN ZENAN	45	3735	3.735	9000
		ONION	62	TASSESSAT	45	2790	2.79	9000
		ONION	47	TASSESSAT	45	2115	2.115	9000
265	2021-11-18	ONION	208	BAGZAN AMAS	45	9360	9.36	9000
		ONION	50	IMIN CHAGUERAN	45	2250	2.25	9000
		ONION	29	BAGZAN AMAS	45	1305	1.305	9000
		ONION	29	EMALAWLÉ	45	1305	1.305	9000
266	2021-11-18	POTATOE	45	BAGZAN AMAS	60	2700	2.7	400
		POTATOE	58	BAGZAN AMAS	60	3480	3.48	400
		POTATOE	36	BAGZAN AMAS	60	2160	2.16	400
		POTATOE	92	BAGZAN AMAS	60	5520	5.52	400
		POTATOE	8	BAGZAN AMAS	60	480	0.48	400
267	2021-11-19	ONION	92	BAGZAN AMAS	45	4140	4.14	9000
		ONION	177	BAGZAN AMAS	45	7965	7.965	9000
268	2021-11-20	ONION	290	TASSESSAT	45	13050	13.05	9000
269	2021-11-20	ONION	137	BAGZAN AMAS	45	6165	6.165	9000
		ONION	90	IMIN CHAGUERAN	45	4050	4.05	9000
		ONION	20	AMÉRIGUE	45	900	0.9	9000
270	2021-11-21	ONION	294	EGHARGHAR	45	13230	13.23	9000
271	2021-11-21	ONION	184	BAGZAN AMAS	45	8280	8.28	9000
		ONION	39	EGHARGHAR	45	1755	1.755	9000
		ONION	23	AMÉRIGUE	45	1035	1.035	9000
272	2021-11-21	ONION	77	EMALAWLÉ	45	3465	3.465	9000
		ONION		BAGZAN AMAS	45			9000
		ONION		EMALAWLÉ	45			9000
273	2021-11-21	ONION	211	AMÉRIGUE	45	9495	9.495	9000
		ONION	50	BAGZAN AMAS	45	2250	2.25	9000
274	2021-11-21	ONION	96	BAGZAN AMAS	45	4320	4.32	9000
		ONION	143	KOKAI	45	6435	6.435	9000
		ONION	40	KOKAI	45	1800	1.8	9000
275	2021-11-21	POTATOE	86	BAGZAN AMAS	60	5160	5.16	450
		POTATOE	39	AMÉRIGUE	60	2340	2.34	450
		POTATOE	41	AMÉRIGUE	60	2460	2.46	450
		POTATOE	30	BAGZAN AMAS	60	1800	1.8	450
276	2021-11-22	ONION	276	BAGZAN AMAS	45	12420	12.42	9000
277	2021-11-22	ONION	211	EMALAWLÉ	45	9495	9.495	9000
		ONION	20	AMÉRIGUE	45	900	0.9	9000
		ONION	33	BAGZAN AMAS	45	1485	1.485	9000
		ONION	28	BAGZAN AMAS	45	1260	1.26	9000
		ONION	29	KOKAI	45	1305	1.305	9000
		ONION	12	BAGZAN AMAS	45	540	0.54	9000
278	2021-11-22	POTATOE	33	BAGZAN AMAS	60	1980	1.98	450
		POTATOE	31	BAGZAN AMAS	60	1860	1.86	450
		POTATOE	60	AMÉRIGUE	60	3600	3.6	450
		POTATOE	15	BAGZAN AMAS	60	900	0.9	450
		POTATOE	13	BAGZAN AMAS	60	780	0.78	450
		GARLIC	16	BAGZAN AMAS	70	1120	1.12	1200
		GARLIC	6	BAGZAN AMAS	70	420	0.42	1200
		GARLIC	5	BAGZAN AMAS	70	350	0.35	1200
279	2021-11-22	ONION	38	EMALAWLÉ	45	1710	1.71	9000
		ONION	111	TCHILLEWIN	45	4995	4.995	9000
		ONION	45	TASSESSAT	45	2025	2.025	9000
		ONION	26	EMALAWLÉ	45	1170	1.17	9000
		ONION	47	EMALAWLÉ	45	2115	2.115	9000
		ONION	51	BAGZAN AMAS	45	2295	2.295	9000
280	2021-11-23	GARLIC	42	EGHARGHAR	60	2520	2.52	1200
		GARLIC	28	EGHARGHAR	60	1680	1.68	1200
		GARLIC	8	EGHARGHAR	60	480	0.48	1200
		GARLIC	10	EGHARGHAR	60	600	0.6	1200
		GARLIC	12	BAGZAN AMAS	60	720	0.72	1200
		GARLIC	58	BAGZAN AMAS	60	3480	3.48	1200
281	2021-11-23	ONION	138	TASSESSAT	45	6210	6.21	7000
		ONION	48	TCHILLEWIN	45	2160	2.16	7000
		ONION	94	TASSESSAT	45	4230	4.23	7000
282	2021-11-23	ONION	218	BAGZAN AMAS	45	9810	9.81	7000
		ONION	62	BAGZAN AMAS	45	2790	2.79	7000
283	2021-11-24	ONION	94	BAGZAN AMAS	45	4230	4.23	7000
		ONION	114	BAGZAN AMAS	45	5130	5.13	7000
		ONION	66	BAGZAN AMAS	45	2970	2.97	7000
284	2021-11-24	ONION	197	TCHILLEWIN	45	8865	8.865	7000
		ONION	73	TASSESSAT	45	3285	3.285	7000
285	2021-11-24	ONION	281	TASSESSAT	45	12645	12.645	7000
286	2021-11-25	ONION	260	EGHARGHAR	45	11700	11.7	7000
287	2021-11-25	ONION	289	EGHARGHAR	45	13005	13.005	7000
288	2021-11-25	POTATOE	83	BAGZAN AMAS	60	4980	4.98	450
		ONION	190	KOKAI	45	8550	8.55	7000
		ONION	10	BAGZAN AMAS	45	450	0.45	7000
289	2021-11-25	ONION	74	AOUKADÉDÉ	45	3330	3.33	7000
		ONION	142	EMALAWLÉ	45	6390	6.39	7000
		ONION	64	BAGZAN AMAS	45	2880	2.88	7000
290	2021-11-25	ONION	277	TASSESSAT	45	12465	12.465	7000
291	2021-11-26	ONION	84	AMÉRIGUE	45	3780	3.78	7000
		ONION	166	TCHILLEWIN	45	7470	7.47	7000
292	2021-11-26	ONION	46	BAGZAN AMAS	45	2070	2.07	7000
		ONION	111	AMÉRIGUE	45	4995	4.995	7000
		ONION	23	EMALAWLÉ	45	1035	1.035	7000
		ONION	22	BAGZAN AMAS	45	990	0.99	7000
		ONION	22	BAGZAN AMAS	45	990	0.99	7000
		ONION	16	BAGZAN AMAS	45	720	0.72	7000
293	2021-11-27	ONION	108	IMIN ZENAN	45	4860	4.86	7000
		ONION	154	BAGZAN AMAS	45	6930	6.93	7000
		ONION	28	TCHILLEWIN	45	1260	1.26	7000
294	2021-11-27	ONION	172	TASSESSAT	45	7740	7.74	7000
		ONION	99	EMALAWLÉ	45	4455	4.455	7000
		ONION	28	AMÉRIGUE	45	1260	1.26	7000
295	2021-11-27	ONION	94	KOKAI	45	4230	4.23	7000
		ONION	51	EMALAWLÉ	45	2295	2.295	7000
		ONION	80	KOKAI	45	3600	3.6	7000
		ONION	64	EMALAWLÉ	45	2880	2.88	7000
296	2021-11-27	ONION	83	BAGZAN AMAS	45	3735	3.735	7000
		ONION	190	BAGZAN AMAS	45	8550	8.55	7000
297	2021-11-27	ONION	71	BAGZAN AMAS	45	3195	3.195	7000
		ONION	189	TCHILLEWIN	45	8505	8.505	7000
298	2021-11-27	POTATOE	53	BAGZAN AMAS	60	3180	3.18	400
		POTATOE	42	BAGZAN AMAS	60	2520	2.52	400
		GARLIC	28	EGHARGHAR	70	1960	1.96	1250
		GARLIC	31	EGHARGHAR	70	2170	2.17	1250
		GARLIC	33	TASSESSAT	70	2310	2.31	1250
299	2021-11-28	ONION	124	BAGZAN AMAS	45	5580	5.58	7000
		ONION		AOUKADÉDÉ				7000
300	2021-11-28	ONION	74	BAGZAN AMAS	45	3330	3.33	7000
		ONION	60	EMALAWLÉ	45	2700	2.7	7000
		ONION	31	BAGZAN AMAS	45	1395	1.395	7000
		ONION	117	BAGZAN AMAS	45	5265	5.265	7000
301	2021-11-28	POTATOE	59	TASSESSAT	60	3540	3.54	450
		GARLIC	68	AOUKADÉDÉ	70	4760	4.76	1250
		GARLIC	25	TASSESSAT	70	1750	1.75	1250
		GARLIC	2	TCHILLEWIN	70	140	0.14	1250
302	2021-11-28	ONION	88	TCHILLEWIN	45	3960	3.96	7000
		ONION	46	AMÉRIGUE	45	2070	2.07	7000
		ONION	90	BAGZAN AMAS	45	4050	4.05	7000
303	2021-11-29	ONION	42	EMALAWLÉ	45	1890	1.89	7000
		ONION	50	EGHARGHAR	45	2250	2.25	7000
		ONION	25	EGHARGHAR	45	1125	1.125	7000
		ONION	56	TASSESSAT	45	2520	2.52	7000
		ONION	8	TASSESSAT	45	360	0.36	7000
		ONION	49	AMÉRIGUE	45	2205	2.205	7000
		ONION	34	EGHARGHAR	45	1530	1.53	7000
		ONION	11	EGHARGHAR	45	495	0.495	7000
304	2021-11-29	ONION	53	BAGZAN AMAS	45	2385	2.385	7000
		ONION	83	TASSESSAT	45	3735	3.735	7000
		ONION	21	EGHARGHAR	45	945	0.945	7000
		ONION	47	EGHARGHAR	45	2115	2.115	7000
		ONION	46	FISKAÏ	45	2070	2.07	7000
305	2021-11-29	ONION	101	BAGZAN AMAS	45	4545	4.545	7000
		ONION	178	TASSESSAT	45	8010	8.01	7000
306	2021-11-29	ONION	153	BAGZAN AMAS	45	6885	6.885	7000
		ONION	48	BAGZAN AMAS	45	2160	2.16	7000
		ONION	44	BAGZAN AMAS	45	1980	1.98	7000
307	2021-11-29	POTATOE	71	EMALAWLÉ	45	3195	3.195	450
		POTATOE	31	BAGZAN AMAS	45	1395	1.395	450
		POTATOE	23	BAGZAN AMAS	45	1035	1.035	450
		GARLIC	27	EMALAWLÉ	45	1215	1.215	1250
		ONION	28	AMÉRIGUE	45	1260	1.26	7000
		ONION	45	EMALAWLÉ	45	2025	2.025	7000
308	2021-11-30	ONION	260	TCHILLEWIN	45	11700	11.7	7000
309	2021-11-30	POTATOE	97	BAGZAN AMAS	60	5820	5.82	450
		ONION	64	BAGZAN AMAS	45	2880	2.88	7000
		ONION	52	BAGZAN AMAS	45	2340	2.34	7000
		ONION	45	BAGZAN AMAS	45	2025	2.025	7000
		ONION	9	BAGZAN AMAS	45	405	0.405	7000
310	2021-12-01	ONION	69	AMÉRIGUE	45	3105	3.105	7000
		ONION	108	AOUKADÉDÉ	45	4860	4.86	7000
		ONION	38	TCHILLEWIN	45	1710	1.71	7000
		ONION	33	TCHILLEWIN	45	1485	1.485	7000
		ONION	13	BAGZAN AMAS	45	585	0.585	7000
		ONION	46	EGHARGHAR	45	2070	2.07	7000
311	2021-12-02	ONION	120	TASSESSAT	45	5400	5.4	7000
		ONION	29	EMALAWLÉ	45	1305	1.305	7000
		ONION	77	EMALAWLÉ	45	3465	3.465	7000
312	2021-12-03	POTATOE	68	AMÉRIGUE	60	4080	4.08	400
		POTATOE	12	AMÉRIGUE	60	720	0.72	400
		POTATOE	27	BAGZAN AMAS	60	1620	1.62	400
		POTATOE	12	EGHARGHAR	70	840	0.84	1200
		GARLIC	3	AOUKADÉDÉ	70	210	0.21	1200
		GARLIC	4	BAGZAN AMAS	70	280	0.28	1200
313	2021-12-03	ONION	149	KOKAI	45	6705	6.705	7500
		ONION	49	FISKAÏ	45	2205	2.205	7500
		ONION	44	AMÉRIGUE	45	1980	1.98	7500
		ONION	32	BAGZAN AMAS	45	1440	1.44	7500
314	2021-12-03	ONION	61	TCHILLEWIN	45	2745	2.745	7500
		ONION	74	AMÉRIGUE	45	3330	3.33	7500
		ONION	63	AMÉRIGUE	45	2835	2.835	7500
		POTATOE	24	AMÉRIGUE	60	1440	1.44	400
		ONION	10	AMÉRIGUE	45	450	0.45	7500
315	2021-12-03	POTATOE	238	TASSESSAT	60	14280	14.28	400
316	2021-12-03	GARLIC	134	EGHARGHAR	70	9380	9.38	1200
		POTATOE	40	BAGZAN AMAS	60	2400	2.4	400
317	2021-12-04	POTATOE	25	BAGZAN AMAS	60	1500	1.5	400
		POTATOE	44	BAGZAN AMAS	60	2640	2.64	400
		GARLIC	104	BAGZAN AMAS	70	7280	7.28	1250
		GARLIC	6	EGHARGHAR	70	420	0.42	1250
		POTATOE	4	AMÉRIGUE	60	240	0.24	400
318	2021-12-04	ONION	279	BAGZAN AMAS	45	12555	12.555	9000
319	2021-12-05	ONION	102	BAGZAN AMAS	45	4590	4.59	9000
		ONION	87	IMIN CHAGUERAN	45	3915	3.915	9000
		ONION	47	BAGZAN AMAS	45	2115	2.115	9000
		ONION	21	BAGZAN AMAS	45	945	0.945	9000
320	2021-12-05	ONION	64	BAGZAN AMAS	45	2880	2.88	9000
		ONION	58	BAGZAN AMAS	45	2610	2.61	9000
		ONION	50	BAGZAN AMAS	45	2250	2.25	9000
		ONION	92	KOKAI	45	4140	4.14	9000
		ONION	13	EGHARGHAR	45	585	0.585	9000
321	2021-12-06	POTATOE	23	AMÉRIGUE	60	1380	1.38	400
		POTATOE	15	BAGZAN AMAS	60	900	0.9	400
		ONION	111	BAGZAN AMAS	45	4995	4.995	10000
		ONION	97	AMÉRIGUE	45	4365	4.365	10000
		ONION	12	BAGZAN AMAS	45	540	0.54	10000
322	2021-12-06	POTATOE	94	AMÉRIGUE	60	5640	5.64	400
		POTATOE	100	BAGZAN AMAS	60	6000	6	400
		ONION	34	BAGZAN AMAS	45	1530	1.53	10000
323	2021-12-06	POTATOE	105	AMÉRIGUE	60	6300	6.3	400
		POTATOE	44	AMÉRIGUE	60	2640	2.64	400
		POTATOE	27	BAGZAN AMAS	60	1620	1.62	400
		POTATOE	30	BAGZAN AMAS	60	1800	1.8	400
324	2021-12-07	POTATOE	64	TASSESSAT	60	3840	3.84	400
		POTATOE	131	TCHILLEWIN	60	7860	7.86	400
		POTATOE	65	BAGZAN AMAS	60	3900	3.9	400
325		ONION	11	BAGZAN AMAS	45	495	0.495	12500
		ONION	34	EGHARGHAR	45	1530	1.53	12500
		ONION	83	EGHARGHAR	45	3735	3.735	12500
		ONION	10	BAGZAN AMAS	45	450	0.45	12500
		ONION	49	BAGZAN AMAS	45	2205	2.205	12500
326	2021-12-09	ONION	15	EMALAWLÉ	45	675	0.675	12000
		ONION	65	BAGZAN AMAS	45	2925	2.925	12000
		ONION	34	AMÉRIGUE	45	1530	1.53	12000
		ONION	49	BAGZAN AMAS	45	2205	2.205	12000
		ONION	47	IMIN ZENAN	45	2115	2.115	12000
		ONION	45	EMALAWLÉ	45	2025	2.025	12000
327	2021-12-10	ONION	47	TASSESSAT	45	2115	2.115	12500
		ONION	19	TASSESSAT	45	855	0.855	12500
		ONION	11	TASSESSAT	45	495	0.495	12500
		ONION	3	BAGZAN AMAS	45	135	0.135	12500
		ONION	119	KOKAI	45	5355	5.355	12500
		GARLIC	3	BAGZAN AMAS	70	210	0.21	1400
		POTATOE	17	SOUBA	60	1020	1.02	400
328	2021-12-11	POTATOE	104	BAGZAN AMAS	60	6240	6.24	400
		GARLIC	26	BAGZAN AMAS	70	1820	1.82	1200
		POTATOE	13	BAGZAN AMAS	60	780	0.78	400
		ONION	50	BAGZAN AMAS	45	2250	2.25	12000
329	2021-12-11	ONION	50	AMÉRIGUE	45	2250	2.25	12000
		ONION	45	FISKAÏ	45	2025	2.025	12000
		ONION	45	FISKAÏ	45	2025	2.025	12000
		ONION	46	EMALAWLÉ	45	2070	2.07	12000
		ONION	27	BAGZAN AMAS	45	1215	1.215	12000
		ONION	21	TCHILLEWIN	45	945	0.945	12000
		ONION	42	FISKAÏ	45	1890	1.89	12000
		ONION	10	AMÉRIGUE	45	450	0.45	12000
330	2021-12-12	POTATOE	95	TCHILLEWIN	60	5700	5.7	400
		POTATOE	51	TCHILLEWIN	60	3060	3.06	400
		POTATOE	96	TCHILLEWIN	60	5760	5.76	400
331	2021-12-12	ONION	88	EMALAWLÉ	45	3960	3.96	11000
		ONION	93	AMÉRIGUE	45	4185	4.185	11000
		ONION	91	AOUKADÉDÉ	45	4095	4.095	11000
332	2021-12-13	POTATOE	114	BAGZAN AMAS	60	6840	6.84	400
		POTATOE	118	BAGZAN AMAS	60	7080	7.08	400
		POTATOE	17	BAGZAN AMAS	60	1020	1.02	400
333	2021-12-13	ONION	83	BAGZAN AMAS	45	3735	3.735	10000
		ONION	27	BAGZAN AMAS	45	1215	1.215	10000
		ONION	45	BAGZAN AMAS	45	2025	2.025	10000
		ONION	24	BAGZAN AMAS	45	1080	1.08	10000
		ONION	16	EGHARGHAR	45	720	0.72	10000
		ONION	34	EGHARGHAR	45	1530	1.53	10000
334	2021-12-14	ONION	101	BAGZAN AMAS	45	4545	4.545	10000
		ONION	66	EMALAWLÉ	45	2970	2.97	10000
		ONION	29	EMALAWLÉ	45	1305	1.305	10000
		ONION	90	FISKAÏ	45	4050	4.05	10000
335	2021-12-14	POTATOE	35	BAGZAN AMAS	60	2100	2.1	400
		GARLIC	12	BAGZAN AMAS	70	840	0.84	1400
		GARLIC	26	BAGZAN AMAS	70	1820	1.82	1400
		POTATOE	40	FISKAÏ	60	2400	2.4	400
		POTATOE	88	BAGZAN AMAS	60	5280	5.28	400
		GARLIC	8.5	EGHARGHAR	70	595	0.595	1400
336	2021-12-14	POTATOE	42	TASSESSAT	60	2520	2.52	400
		GARLIC	65	TASSESSAT	70	4550	4.55	1400
		POTATOE	57	TASSESSAT	60	3420	3.42	400
		GARLIC	5	TASSESSAT	70	350	0.35	1400
337	2021-12-15	ONION	30	BAGZAN AMAS	45	1350	1.35	10000
		ONION	21	BAGZAN AMAS	45	945	0.945	10000
		ONION	69	BAGZAN AMAS	45	3105	3.105	10000
		ONION	17	BAGZAN AMAS	45	765	0.765	10000
		ONION	22	BAGZAN AMAS	45	990	0.99	10000
		ONION	25	TISLAYATTE	45	1125	1.125	10000
		ONION	108	ATKAKI	45	4860	4.86	10000
338	2021-12-15	GARLIC	148	EGHARGHAR	70	10360	10.36	1400
		ONION	66	BAGZAN AMAS	45	2970	2.97	9000
339	2021-12-16	ONION	108	SOUBA	45	4860	4.86	9000
		ONION	105	FISKAÏ	45	4725	4.725	9000
		ONION	19	TASSESSAT	45	855	0.855	9000
		GARLIC	7	FISKAÏ	70	490	0.49	1400
		GARLIC	5	SOUBA	70	350	0.35	1400
		ONION	16	EGHARGHAR	45	720	0.72	9000
340	2021-12-16	POTATOE	34	BAGZAN AMAS	60	2040	2.04	450
		POTATOE	109	BAGZAN AMAS	60	6540	6.54	450
		GARLIC	50	BAGZAN AMAS	70	3500	3.5	1400
		GARLIC	15	BAGZAN AMAS	70	1050	1.05	1400
341	2021-12-16	POTATOE	80	TASSESSAT	60	4800	4.8	450
		POTATOE	70	TASSESSAT	60	4200	4.2	450
		POTATOE	68	AMÉRIGUE	60	4080	4.08	450
342	2021-12-20	POTATOE	152	BAGZAN AMAS	60	9120	9.12	400
		GARLIC	28	BAGZAN AMAS	70	1960	1.96	1400
		POTATOE	18	BAGZAN AMAS	60	1080	1.08	400
343	2021-12-20	POTATOE	160	BAGZAN AMAS	60	9600	9.6	400
		POTATOE	26	BAGZAN AMAS	60	1560	1.56	400
		GARLIC	15	BAGZAN AMAS	70	1050	1.05	1400
		ONION	39	EGHARGHAR	45	1755	1.755	9000
344	2021-12-21	POTATOE	40	BAGZAN AMAS	60	2400	2.4	400
		POTATOE	39	BAGZAN AMAS	60	2340	2.34	400
		GARLIC	23	BAGZAN AMAS	70	1610	1.61	1400
		GARLIC	8	BAGZAN AMAS	70	560	0.56	1400
		GARLIC	8	BAGZAN AMAS	70	560	0.56	1400
		POTATOE	29	BAGZAN AMAS	60	1740	1.74	400
		POTATOE	7	AMÉRIGUE	60	420	0.42	400
		ONION	14	TASSESSAT	45	630	0.63	9000
		POTATOE	38	AMÉRIGUE	60	2280	2.28	400
		GARLIC	12	BAGZAN AMAS	70	840	0.84	1400
345	2021-12-22	GARLIC	74	BAGZAN AMAS	70	5180	5.18	1400
		GARLIC	72	BAGZAN AMAS	70	5040	5.04	1400
		GARLIC	21	AOUKADÉDÉ	70	1470	1.47	1400
		ONION	25	BAGZAN AMAS	45	1125	1.125	1400
346	2021-12-24	POTATOE	132	BAGZAN AMAS	60	7920	7.92	400
		GARLIC	155	BAGZAN AMAS	60	9300	9.3	1400
347	2021-12-24	POTATOE	89	BAGZAN AMAS	60	5340	5.34	350
		POTATOE	74	BAGZAN AMAS	60	4440	4.44	350
		POTATOE	29	BAGZAN AMAS	60	1740	1.74	350
		GARLIC	5	BAGZAN AMAS	60	300	0.3	1250
		GARLIC	1	AOUKADÉDÉ	60	60	0.06	1250
		ONION	50	KOKAI	45	2250	2.25	11000
348	2021-12-27	POTATOE	23	BAGZAN AMAS	60	1380	1.38	350
		POTATOE	16	AMÉRIGUE	60	960	0.96	350
		ONION	20	BAGZAN AMAS	45	900	0.9	11000
		GARLIC	20	TCHILLEWIN	45	900	0.9	1300
		GARLIC	30	BAGZAN AMAS	60	1800	1.8	1300
		GARLIC	37.5	BAGZAN AMAS	60	2250	2.25	1300
		GARLIC	5	BAGZAN AMAS	60	300	0.3	1300
		GARLIC	6	BAGZAN AMAS	60	360	0.36	1300
349	2021-12-29	POTATOE	105	EGHARGHAR	60	6300	6.3	350
		POTATOE	34	EGHARGHAR	60	2040	2.04	350
		GARLIC	9	AOUKADÉDÉ	60	540	0.54	1250
		POTATOE	33	BAGZAN AMAS	60	1980	1.98	350
350	2021-12-31	ONION	8	BAGZAN AMAS	45	360	0.36	11000
		POTATOE	12	BAGZAN AMAS	60	720	0.72	350
		POTATOE	176	BAGZAN AMAS	60	10560	10.56	350
		GARLIC	43	BAGZAN AMAS	60	2580	2.58	1300
		GARLIC	14	AMÉRIGUE	60	840	0.84	1300
351	2022-01-05	POTATOE	98	BAGZAN AMAS	60	5880	5.88	350
		POTATOE	49	BAGZAN AMAS	60	2940	2.94	350
		GARLIC	84	BAGZAN AMAS	60	5040	5.04	1300
		ONION	22	BAGZAN AMAS	45	990	0.99	11000
352	2022-01-07	POTATOE	178	BAGZAN AMAS	60	10680	10.68	350
		GARLIC	28	EGHARGHAR	60	1680	1.68	1300
353	2022-01-10	POTATOE	250	EGHARGHAR	60	15000	15	350
354	2022-01-10	POTATOE	156	BAGZAN AMAS	60	9360	9.36	350
		POTATOE	78	BAGZAN AMAS	60	4680	4.68	350
355	2022-01-11	GARLIC	2	BAGZAN AMAS	60	120	0.12	1500
		GARLIC	2	AMÉRIGUE	60	120	0.12	1500
		GARLIC	3	TASSESSAT	60	180	0.18	1500
		GARLIC	187	TASSESSAT	60	11220	11.22	1500
356	2022-01-16	GARLIC	62	EGHARGHAR	60	3720	3.72	1650
		GARLIC	13	EGHARGHAR	60	780	0.78	1650
		GARLIC	9	EGHARGHAR	60	540	0.54	1650
		GARLIC	11	EGHARGHAR	60	660	0.66	1650
		GARLIC	3	EGHARGHAR	60	180	0.18	1650
