# Supplementary material for: Telecoupled urban demand from West African cities causes social-ecological land use transformation in Saharan oases
Source: PLoS One. 2023 Sep 8;18(9):e0289694. doi: 10.1371/journal.pone.0289694 (PMC10490980; doi:10.1371/journal.pone.0289694)
Supplement: S2 Table — Soil chemical properties (0–10 cm) of selected onion and garlic fields (n = 27) in the oases of Emalawlé and Aoukadédé taken in 2021 and 2022. (XLSX) [file pone.0289694.s002.xlsx]

## Sheet: Tabelle1
									Total nutrients (mg g-1 soil)								Plant available (mg g-1 soil)
zus. Info	Age	pH	%OM	%N	%C	%TIC	%TOC	C/N Ratio	K	Na	Mg	S	P	Ca	Fe	Al	P	K	EC (µS)
Emalawle	0	7.58	4.2977	0.0472057	0.509013	0.0245657	0.483876	10.7829	5.91698	0.339548	5.82287	0.201568	1.31542	5.29657	44.3734	48.0519	0.144	0.67	174.5
Emalawle	0	7.72	3.1957	0.047511	0.430604	0.0184492	0.411745	9.06324	5.32726	0.299681	4.90442	0.225005	1.07535	4.64983	34.0571	40.4361	0.248	1.296	291
Emalawle	0	7.8	5.29862	0.0880082	0.975446	0.0123037	0.962868	11.0836	5.8968	0.318118	6.95594	0.200836	1.2071	6.26803	40.1227	52.5484	0.147	0.424	60
Emalawle	0	7.95	1.95	0.044	0.407	0.0371374	0.369863	9.25	3.09703	0.19256	4.71095	0.274006	0.729017	4.84165	19.9599	22.172	0.10208	0.294	168.1
Emalawle	1	8.51	3.12372	0.045657	0.554768	0.0184306	0.535909	12.1508	4.47676	0.273097	4.16934	0.17246	1.11569	6.05793	25.9218	35.7314	0.242	0.474	110.1
Emalawle	1	8.05	2.57544	0.0444375	0.458053	0.012287	0.44548	10.3078	3.70564	0.219892	4.43691	0.138426	0.77401	3.96582	24.8347	32.2644	0.089	0.288	69.5
Aoukadede	1	8.42	2.19867	0.0521212	0.432331	0.0368611	0.394613	8.29472	3.93112	0.289883	3.56702	0.205484	0.903904	5.52748	19.2977	24.5931	0.366	0.508	195.5
Aoukadede	1	8.2	2.04157	0.0290912	0.259269	0.012287	0.246697	8.9123	3.25143	0.258567	3.14621	0.114496	0.498714	3.60138	20.7661	24.71	0.0808	0.27	86.6
Aoukadede	1	8.31	1.98166	0.0373625	0.302774	0.0184306	0.283915	8.10369	3.32651	0.33412	3.3365	0.14285	0.418586	3.86102	19.4802	24.7251	0.058	0.306	142
Emalawle	1	8.44	3.55758	0.0396777	0.466858	0.0430334	0.422868	11.7663	5.06117	0.280941	5.54899	0.14645	1.1258	5.22054	36.8132	46.4307	0.2	0.512	57.5
Emalawle	1	8.26	3.11	0.054	0.542	0.0247918	0.517208	10.037	3.5264	0.318289	6.07834	0.170401	0.994886	5.73093	25.5935	30.5283	0.12336	0.464	57
Emalawle	1	8.13	3.1	0.04	0.386	0.0124043	0.373596	9.65	3.61919	0.218446	4.62021	0.141964	0.710802	3.48506	27.5556	33.1648	0.09576	0.41	71
Emalawle	1	8.33	4.37	0.048	0.582	0.0124127	0.569587	12.125	5.18399	0.310904	6.9729	0.154702	1.14153	5.51998	41.3638	49.8619	0.12168	0.486	59.7
Emalawle	1	8.46	3.96	0.036	0.399	0.0249014	0.374099	11.0833	4.6081	0.260164	4.80332	0.131088	1.05075	4.43805	36.1206	46.3744	0.15728	0.548	82.4
Emalawle	1	8.23	3.6	0.043	0.397	0.012438	0.384562	9.23256	4.70306	0.257002	5.34263	0.141904	0.874204	4.22106	32.9215	42.1959	0.11168	0.448	52.2
Emalawle	1	8.73	2.9	0.038	0.359	0.0248929	0.334107	9.44737	4.13432	0.242241	3.73444	0.152444	1.18395	5.88568	23.68	30.6323	0.27888	0.652	121.5
Emalawle	1	8.07	4.87	0.048	0.565	0.0124507	0.552549	11.7708	5.01898	0.314045	5.53346	0.148327	1.40826	4.32936	45.2914	51.4843	0.13168	0.598	75
Emalawle	3	7.5	2.96	0.0518532	0.499065	0.012287	0.486492	9.62457	4.05639	0.245894	5.0907	0.149427	1.03401	4.55607	29.2389	33.0755	0.1014	0.316	103
Emalawle	3	8.65	3.09878	0.0673461	0.770625	0.0614142	0.705558	11.4428	4.99127	0.336322	4.6331	0.211306	2.03038	9.66028	26.7538	29.9574	0.488	0.49	117.4
Aoukadede	3	8.53	3.05737	0.0778801	0.793751	0.0491314	0.743477	10.192	3.6649	0.269941	3.27055	0.203245	1.06832	5.73622	22.8024	26.009	0.1774	0.43	106
Aoukadede	4	8.09	3.29098	0.0912453	0.688532	0.0245741	0.663386	7.54595	3.62865	0.349581	3.12189	0.239557	0.91324	4.89378	21.6592	24.8786	0.1844	0.782	429
Aoukadede	7	8.17	3.21409	0.0718234	0.664041	0.0122828	0.651472	9.24546	4.24557	0.487985	3.50742	0.358704	1.02541	5.88562	22.7598	30.6937	0.32	0.574	415
Aoukadede	10	8.68	2.49633	0.0410762	0.406276	0.0614763	0.343434	9.8908	3.48217	0.61558	3.69433	0.184006	0.373888	4.99171	20.9119	29.4056	0.286	0.242	275
Aoukadede	10	8.2	4.17835	0.1175	1.12627	0.0307382	1.09484	9.58523	3.76739	0.255985	3.44969	0.269741	1.01163	5.41318	22.0792	37.2263	0.1312	0.464	144
Aoukadede	11	8.6	3.42917	0.0561706	0.587917	0.0245905	0.56278	10.4666	4.90856	0.330856	4.50748	0.173396	0.889932	5.12658	29.6122	35.0577	0.053	0.326	79
Aoukadede	12	8.02	2.86788	0.0641868	0.520053	0.0245905	0.494916	8.10219	3.35401	0.342402	3.11443	0.203141	0.846031	4.5869	23.009	36.4403	0.292	0.466	282
Aoukadede	40	8.52	3.23484	0.100417	0.963574	0.0307382	0.932153	9.59575	3.40834	0.256701	3.28946	0.196691	0.800544	4.82029	20.3108	40.361	0.1878	0.396	81
